# Supplementary material for: GBScleanR: robust genotyping error correction using a hidden Markov model with error pattern recognition
Source: Genetics. 2023 Mar 29;224(2):iyad055. doi: 10.1093/genetics/iyad055 (PMC10213493; doi:10.1093/genetics/iyad055)
Supplement: iyad055_Supplementary_Data [file iyad055_supplementary_data.zip]

Archive with 2 entries (2 files):
- SupplementaryData.xlsx
- SupplementaryMaterials.pdf
