# Supplementary material for: GBScleanR: robust genotyping error correction using a hidden Markov model with error pattern recognition
Source: Genetics. 2023 Mar 29;224(2):iyad055. doi: 10.1093/genetics/iyad055 (PMC10213493; doi:10.1093/genetics/iyad055)
Supplement: iyad055_Supplementary_Data [file iyad055_supplementary_data.zip › SupplementaryData.xlsx]

## Sheet: Supplementary Data 1
Scenario	No. of samples	Allow no read in founders	Average read depth	Tool	Correct(Mean)	Miscall(Mean)	Missing(Mean)	Correct(SD)	Miscall(SD)	Missing(SD)
homoP2_F2	10	allowzero	0.1	GBScleanR	0.580323	0.113871	0.305806	0.161143	0.0708585	0.153321
homoP2_F2	10	allowzero	0.1	GBScleanR_fixBias	0.373226	0.125968	0.500806	0.183443	0.0782122	0.179382
homoP2_F2	10	allowzero	0.1	GBScleanR_fixMismap	0.590484	0.11	0.299516	0.16519	0.0694436	0.135948
homoP2_F2	10	allowzero	0.1	GBScleanR_noIPO	0.375323	0.0912903	0.533387	0.176265	0.0715729	0.173891
homoP2_F2	10	allowzero	0.1	LB-Impute	0.40871	0.158548	0.432742	0.0972307	0.12268	0.09769
homoP2_F2	10	allowzero	0.1	magicImpute	0.270806	0.357581	0.371613	0.0974245	0.0578953	0.0628467
homoP2_F2	10	allowzero	0.25	GBScleanR	0.691774	0.114032	0.194194	0.128555	0.0933444	0.10536
homoP2_F2	10	allowzero	0.25	GBScleanR_fixBias	0.488065	0.257742	0.254194	0.136602	0.188144	0.135125
homoP2_F2	10	allowzero	0.25	GBScleanR_fixMismap	0.713226	0.111935	0.174839	0.12762	0.0879265	0.105604
homoP2_F2	10	allowzero	0.25	GBScleanR_noIPO	0.542903	0.121613	0.335484	0.119527	0.114883	0.113806
homoP2_F2	10	allowzero	0.25	LB-Impute	0.423226	0.123387	0.453387	0.137977	0.0641173	0.142185
homoP2_F2	10	allowzero	0.25	magicImpute	0.400968	0.391774	0.207258	0.106707	0.0580618	0.072484
homoP2_F2	10	allowzero	0.5	GBScleanR	0.754194	0.109032	0.136774	0.124799	0.0685993	0.0925069
homoP2_F2	10	allowzero	0.5	GBScleanR_fixBias	0.50371	0.282903	0.213387	0.116836	0.143221	0.0924608
homoP2_F2	10	allowzero	0.5	GBScleanR_fixMismap	0.781129	0.0825806	0.13629	0.0953632	0.0383707	0.0831936
homoP2_F2	10	allowzero	0.5	GBScleanR_noIPO	0.596774	0.145806	0.257419	0.102715	0.0721881	0.0960673
homoP2_F2	10	allowzero	0.5	LB-Impute	0.478387	0.106613	0.415	0.0892771	0.0788856	0.101381
homoP2_F2	10	allowzero	0.5	magicImpute	0.461452	0.390323	0.148226	0.0916898	0.0795917	0.0613443
homoP2_F2	10	allowzero	0.75	GBScleanR	0.810161	0.0806452	0.109194	0.0747681	0.0501587	0.0653842
homoP2_F2	10	allowzero	0.75	GBScleanR_fixBias	0.607258	0.200968	0.191774	0.0816151	0.0761781	0.0970559
homoP2_F2	10	allowzero	0.75	GBScleanR_fixMismap	0.816452	0.0698387	0.11371	0.0893114	0.048786	0.0663243
homoP2_F2	10	allowzero	0.75	GBScleanR_noIPO	0.628065	0.132258	0.239677	0.0835851	0.0693986	0.123366
homoP2_F2	10	allowzero	0.75	LB-Impute	0.532581	0.0912903	0.376129	0.0583069	0.038494	0.0634172
homoP2_F2	10	allowzero	0.75	magicImpute	0.517742	0.374032	0.108226	0.071814	0.0493187	0.0412085
homoP2_F2	10	allowzero	1	GBScleanR	0.753065	0.137903	0.109032	0.0814705	0.0743657	0.0386215
homoP2_F2	10	allowzero	1	GBScleanR_fixBias	0.560323	0.296774	0.142903	0.0791737	0.0888285	0.0517035
homoP2_F2	10	allowzero	1	GBScleanR_fixMismap	0.842419	0.0706452	0.0869355	0.0563571	0.0417545	0.0407713
homoP2_F2	10	allowzero	1	GBScleanR_noIPO	0.619355	0.183226	0.197419	0.0970992	0.0872864	0.0632318
homoP2_F2	10	allowzero	1	LB-Impute	0.517419	0.0880645	0.394516	0.12188	0.0406489	0.105992
homoP2_F2	10	allowzero	1	magicImpute	0.505323	0.399194	0.0954839	0.053613	0.0542038	0.0184182
homoP2_F2	10	allowzero	2	GBScleanR	0.858548	0.0746774	0.0667742	0.0456644	0.0280916	0.0333004
homoP2_F2	10	allowzero	2	GBScleanR_fixBias	0.603387	0.265161	0.131452	0.115286	0.0900155	0.0320084
homoP2_F2	10	allowzero	2	GBScleanR_fixMismap	0.868226	0.0717742	0.06	0.0304991	0.0220528	0.01899
homoP2_F2	10	allowzero	2	GBScleanR_noIPO	0.671935	0.148871	0.179194	0.117057	0.0736424	0.0705734
homoP2_F2	10	allowzero	2	LB-Impute	0.531935	0.0819355	0.386129	0.0806014	0.0626098	0.0808499
homoP2_F2	10	allowzero	2	magicImpute	0.563226	0.376452	0.0603226	0.0846627	0.0782483	0.0237437
homoP2_F2	10	allowzero	3	GBScleanR	0.909355	0.0448387	0.0458065	0.0400586	0.0177142	0.0304721
homoP2_F2	10	allowzero	3	GBScleanR_fixBias	0.57629	0.32129	0.102419	0.118267	0.101784	0.0413612
homoP2_F2	10	allowzero	3	GBScleanR_fixMismap	0.90629	0.0474194	0.0462903	0.0402361	0.0173915	0.0297798
homoP2_F2	10	allowzero	3	GBScleanR_noIPO	0.647742	0.194355	0.157903	0.112002	0.0673622	0.0559835
homoP2_F2	10	allowzero	3	LB-Impute	0.49871	0.0946774	0.406613	0.0767285	0.0386577	0.0672643
homoP2_F2	10	allowzero	3	magicImpute	0.566452	0.382903	0.0506452	0.0677069	0.0690026	0.0189504
homoP2_F2	10	allowzero	10	GBScleanR	0.96	0.0187097	0.0212903	0.0197657	0.00801779	0.0134043
homoP2_F2	10	allowzero	10	GBScleanR_fixBias	0.609355	0.289839	0.100806	0.125463	0.107282	0.0382231
homoP2_F2	10	allowzero	10	GBScleanR_fixMismap	0.95871	0.0191935	0.0220968	0.0169368	0.00723113	0.0135384
homoP2_F2	10	allowzero	10	GBScleanR_noIPO	0.646935	0.222258	0.130806	0.12689	0.092744	0.0450424
homoP2_F2	10	allowzero	10	LB-Impute	0.461935	0.115484	0.422581	0.0597776	0.0685192	0.0542025
homoP2_F2	10	allowzero	10	magicImpute	0.600161	0.356452	0.0433871	0.0818104	0.0662797	0.0232299
homoP2_F2	10	allowzero	20	GBScleanR	0.969355	0.0190323	0.0116129	0.0149187	0.0141389	0.00736383
homoP2_F2	10	allowzero	20	GBScleanR_fixBias	0.606613	0.312419	0.0809677	0.139453	0.110977	0.0323368
homoP2_F2	10	allowzero	20	GBScleanR_fixMismap	0.973387	0.015	0.0116129	0.0139007	0.0128595	0.00653176
homoP2_F2	10	allowzero	20	GBScleanR_noIPO	0.643871	0.219839	0.13629	0.126906	0.0681166	0.061216
homoP2_F2	10	allowzero	20	LB-Impute	0.440968	0.124032	0.435	0.0453159	0.0491308	0.0509821
homoP2_F2	10	allowzero	20	magicImpute	0.632419	0.324839	0.0427419	0.062196	0.0576659	0.0241307
homoP2_F2	10	nonzero	0.1	GBScleanR	0.554677	0.144194	0.301129	0.211231	0.123726	0.163953
homoP2_F2	10	nonzero	0.1	GBScleanR_fixBias	0.371452	0.13371	0.494839	0.161088	0.134543	0.153799
homoP2_F2	10	nonzero	0.1	GBScleanR_fixMismap	0.578065	0.14	0.281935	0.212859	0.13476	0.167087
homoP2_F2	10	nonzero	0.1	GBScleanR_noIPO	0.400484	0.0658065	0.53371	0.162307	0.103329	0.142526
homoP2_F2	10	nonzero	0.1	LB-Impute	0.580161	0.153065	0.266774	0.14777	0.122718	0.0860188
homoP2_F2	10	nonzero	0.1	magicImpute	0.399677	0.0677419	0.532581	0.136542	0.114244	0.113383
homoP2_F2	10	nonzero	0.25	GBScleanR	0.761935	0.0643548	0.17371	0.136984	0.0997582	0.12556
homoP2_F2	10	nonzero	0.25	GBScleanR_fixBias	0.621935	0.0972581	0.280806	0.110717	0.0988343	0.127322
homoP2_F2	10	nonzero	0.25	GBScleanR_fixMismap	0.765323	0.0435484	0.191129	0.110207	0.0537043	0.106756
homoP2_F2	10	nonzero	0.25	GBScleanR_noIPO	0.627581	0.0735484	0.298871	0.124691	0.0731823	0.117964
homoP2_F2	10	nonzero	0.25	LB-Impute	0.754677	0.108226	0.137097	0.118739	0.0744908	0.0883554
homoP2_F2	10	nonzero	0.25	magicImpute	0.631613	0.0543548	0.314032	0.118165	0.0679849	0.119418
homoP2_F2	10	nonzero	0.5	GBScleanR	0.832742	0.046129	0.121129	0.112151	0.0585563	0.0765273
homoP2_F2	10	nonzero	0.5	GBScleanR_fixBias	0.635323	0.139194	0.225484	0.134633	0.0881788	0.105085
homoP2_F2	10	nonzero	0.5	GBScleanR_fixMismap	0.838226	0.0383871	0.123387	0.103425	0.0385285	0.0834087
homoP2_F2	10	nonzero	0.5	GBScleanR_noIPO	0.652742	0.0595161	0.287742	0.129254	0.042832	0.126195
homoP2_F2	10	nonzero	0.5	LB-Impute	0.777742	0.113065	0.109194	0.129945	0.0845931	0.0820418
homoP2_F2	10	nonzero	0.5	magicImpute	0.661774	0.045	0.293226	0.126572	0.0302555	0.119956
homoP2_F2	10	nonzero	0.75	GBScleanR	0.817419	0.0796774	0.102903	0.0709669	0.053743	0.0483441
homoP2_F2	10	nonzero	0.75	GBScleanR_fixBias	0.647903	0.163387	0.18871	0.0890886	0.0838194	0.0584614
homoP2_F2	10	nonzero	0.75	GBScleanR_fixMismap	0.848871	0.0337097	0.117419	0.0902843	0.0431279	0.079154
homoP2_F2	10	nonzero	0.75	GBScleanR_noIPO	0.661129	0.122903	0.215968	0.0783452	0.0776795	0.0574009
homoP2_F2	10	nonzero	0.75	LB-Impute	0.770323	0.123065	0.106613	0.0917394	0.0587625	0.0659757
homoP2_F2	10	nonzero	0.75	magicImpute	0.664355	0.109839	0.225806	0.077073	0.0758672	0.052989
homoP2_F2	10	nonzero	1	GBScleanR	0.853226	0.0408065	0.105968	0.0851671	0.0381459	0.0636049
homoP2_F2	10	nonzero	1	GBScleanR_fixBias	0.676935	0.163387	0.159677	0.103355	0.0974085	0.0775536
homoP2_F2	10	nonzero	1	GBScleanR_fixMismap	0.863065	0.033871	0.103065	0.0818069	0.0293491	0.068634
homoP2_F2	10	nonzero	1	GBScleanR_noIPO	0.710645	0.0872581	0.202097	0.0858405	0.055999	0.0650473
homoP2_F2	10	nonzero	1	LB-Impute	0.808871	0.0914516	0.0996774	0.0692078	0.0409101	0.0543825
homoP2_F2	10	nonzero	1	magicImpute	0.720968	0.0791935	0.199839	0.0817911	0.0529096	0.0612453
homoP2_F2	10	nonzero	2	GBScleanR	0.877258	0.0593548	0.0633871	0.0389438	0.0293964	0.0238754
homoP2_F2	10	nonzero	2	GBScleanR_fixBias	0.64629	0.228065	0.125645	0.130083	0.0952363	0.0426358
homoP2_F2	10	nonzero	2	GBScleanR_fixMismap	0.903871	0.0377419	0.0583871	0.0427424	0.0283288	0.0289405
homoP2_F2	10	nonzero	2	GBScleanR_noIPO	0.67871	0.132903	0.188387	0.121009	0.0661714	0.0689967
homoP2_F2	10	nonzero	2	LB-Impute	0.752097	0.148871	0.0990323	0.102049	0.0735127	0.0461627
homoP2_F2	10	nonzero	2	magicImpute	0.695806	0.115645	0.188548	0.124118	0.0580648	0.0748044
homoP2_F2	10	nonzero	3	GBScleanR	0.865806	0.0746774	0.0595161	0.0542494	0.0443609	0.0254506
homoP2_F2	10	nonzero	3	GBScleanR_fixBias	0.635323	0.252903	0.111774	0.0990458	0.102246	0.032615
homoP2_F2	10	nonzero	3	GBScleanR_fixMismap	0.909839	0.0298387	0.0603226	0.035989	0.0166797	0.0297327
homoP2_F2	10	nonzero	3	GBScleanR_noIPO	0.704677	0.149839	0.145484	0.0982105	0.0813178	0.03499
homoP2_F2	10	nonzero	3	LB-Impute	0.760323	0.162097	0.0775806	0.0958896	0.0759236	0.0342186
homoP2_F2	10	nonzero	3	magicImpute	0.710323	0.13	0.159677	0.100712	0.0812138	0.040276
homoP2_F2	10	nonzero	10	GBScleanR	0.975645	0.0016129	0.0227419	0.0185846	0.00322581	0.0185846
homoP2_F2	10	nonzero	10	GBScleanR_fixBias	0.629516	0.279677	0.0908065	0.140231	0.121246	0.0322227
homoP2_F2	10	nonzero	10	GBScleanR_fixMismap	0.975806	0.000645161	0.0235484	0.0182954	0.00155821	0.0176062
homoP2_F2	10	nonzero	10	GBScleanR_noIPO	0.665806	0.19629	0.137903	0.139192	0.0841945	0.0615738
homoP2_F2	10	nonzero	10	LB-Impute	0.738387	0.205	0.0566129	0.108052	0.0895107	0.0263435
homoP2_F2	10	nonzero	10	magicImpute	0.677419	0.179355	0.143226	0.137022	0.0754407	0.0690596
homoP2_F2	10	nonzero	20	GBScleanR	0.983226	0.00112903	0.0156452	0.0124981	0.00201882	0.0124483
homoP2_F2	10	nonzero	20	GBScleanR_fixBias	0.647581	0.278226	0.0741935	0.149178	0.131208	0.0264153
homoP2_F2	10	nonzero	20	GBScleanR_fixMismap	0.984355	0.00112903	0.0145161	0.011731	0.00201882	0.0112519
homoP2_F2	10	nonzero	20	GBScleanR_noIPO	0.665645	0.207097	0.127258	0.146696	0.110552	0.0524763
homoP2_F2	10	nonzero	20	LB-Impute	0.723387	0.234194	0.0424194	0.123355	0.111416	0.0174719
homoP2_F2	10	nonzero	20	magicImpute	0.674516	0.189032	0.136452	0.140329	0.0960631	0.0591798
homoP2_F2	100	allowzero	0.1	GBScleanR	0.486694	0.0555484	0.457758	0.176463	0.0532539	0.183895
homoP2_F2	100	allowzero	0.1	GBScleanR_fixBias	0.384839	0.130258	0.484903	0.183264	0.124899	0.215492
homoP2_F2	100	allowzero	0.1	GBScleanR_fixMismap	0.490677	0.0563871	0.452935	0.181792	0.0529329	0.190711
homoP2_F2	100	allowzero	0.1	GBScleanR_noIPO	0.427742	0.0952097	0.477048	0.176771	0.0863789	0.188669
homoP2_F2	100	allowzero	0.1	LB-Impute	0.463984	0.13721	0.398806	0.151637	0.107139	0.150279
homoP2_F2	100	allowzero	0.1	magicImpute	0.307129	0.432242	0.260629	0.126333	0.0789654	0.0821291
homoP2_F2	100	allowzero	0.25	GBScleanR	0.71221	0.0528548	0.234935	0.128492	0.0365662	0.129393
homoP2_F2	100	allowzero	0.25	GBScleanR_fixBias	0.487032	0.190645	0.322323	0.160455	0.136951	0.160658
homoP2_F2	100	allowzero	0.25	GBScleanR_fixMismap	0.7145	0.0561452	0.229355	0.125382	0.0377388	0.124832
homoP2_F2	100	allowzero	0.25	GBScleanR_noIPO	0.554887	0.111613	0.3335	0.149022	0.0800371	0.132449
homoP2_F2	100	allowzero	0.25	LB-Impute	0.466194	0.112323	0.421484	0.110646	0.0818555	0.111489
homoP2_F2	100	allowzero	0.25	magicImpute	0.423726	0.401484	0.17479	0.124372	0.0752446	0.0711628
homoP2_F2	100	allowzero	0.5	GBScleanR	0.806032	0.0458548	0.148113	0.0865431	0.0282629	0.0823393
homoP2_F2	100	allowzero	0.5	GBScleanR_fixBias	0.509742	0.256177	0.234081	0.167398	0.139187	0.120942
homoP2_F2	100	allowzero	0.5	GBScleanR_fixMismap	0.818323	0.0384677	0.14321	0.0837777	0.0243968	0.0782194
homoP2_F2	100	allowzero	0.5	GBScleanR_noIPO	0.623887	0.122403	0.25371	0.126278	0.0798386	0.118245
homoP2_F2	100	allowzero	0.5	LB-Impute	0.493306	0.0999194	0.406774	0.0938094	0.0727043	0.0990315
homoP2_F2	100	allowzero	0.5	magicImpute	0.48529	0.393194	0.121516	0.110801	0.0768961	0.0521987
homoP2_F2	100	allowzero	0.75	GBScleanR	0.867355	0.0333226	0.0993226	0.0562458	0.0230907	0.0530283
homoP2_F2	100	allowzero	0.75	GBScleanR_fixBias	0.494419	0.300516	0.205065	0.191814	0.150914	0.102503
homoP2_F2	100	allowzero	0.75	GBScleanR_fixMismap	0.861774	0.036871	0.101355	0.0567751	0.0238738	0.0531983
homoP2_F2	100	allowzero	0.75	GBScleanR_noIPO	0.650774	0.126274	0.222952	0.127794	0.0722398	0.100375
homoP2_F2	100	allowzero	0.75	LB-Impute	0.510387	0.0965161	0.393097	0.0879214	0.0596379	0.100412
homoP2_F2	100	allowzero	0.75	magicImpute	0.529403	0.363597	0.107	0.103684	0.0730317	0.047096
homoP2_F2	100	allowzero	1	GBScleanR	0.895548	0.0205806	0.083871	0.047709	0.0139731	0.0467441
homoP2_F2	100	allowzero	1	GBScleanR_fixBias	0.519419	0.313387	0.167194	0.1693	0.144497	0.0848928
homoP2_F2	100	allowzero	1	GBScleanR_fixMismap	0.887468	0.0280323	0.0845	0.048521	0.0157812	0.0466467
homoP2_F2	100	allowzero	1	GBScleanR_noIPO	0.633016	0.156371	0.210613	0.127938	0.0777723	0.0885833
homoP2_F2	100	allowzero	1	LB-Impute	0.488903	0.101839	0.409258	0.0701624	0.0590188	0.0837068
homoP2_F2	100	allowzero	1	magicImpute	0.536532	0.360226	0.103242	0.102881	0.0734879	0.0464913
homoP2_F2	100	allowzero	2	GBScleanR	0.92971	0.0154839	0.0548065	0.0373352	0.0109752	0.0342271
homoP2_F2	100	allowzero	2	GBScleanR_fixBias	0.52771	0.345452	0.126839	0.183532	0.154858	0.0594396
homoP2_F2	100	allowzero	2	GBScleanR_fixMismap	0.931	0.0144355	0.0545645	0.036868	0.0114104	0.0335205
homoP2_F2	100	allowzero	2	GBScleanR_noIPO	0.65521	0.164903	0.179887	0.131625	0.0735597	0.0769633
homoP2_F2	100	allowzero	2	LB-Impute	0.467145	0.101774	0.431081	0.0632669	0.0530408	0.0739846
homoP2_F2	100	allowzero	2	magicImpute	0.574113	0.351323	0.0745645	0.0942961	0.0738223	0.0360247
homoP2_F2	100	allowzero	3	GBScleanR	0.942661	0.0130968	0.0442419	0.0305222	0.00824745	0.0300859
homoP2_F2	100	allowzero	3	GBScleanR_fixBias	0.521871	0.371887	0.106242	0.195596	0.166679	0.0509821
homoP2_F2	100	allowzero	3	GBScleanR_fixMismap	0.945903	0.0104355	0.0436613	0.0310463	0.00741948	0.0304134
homoP2_F2	100	allowzero	3	GBScleanR_noIPO	0.648935	0.191339	0.159726	0.139902	0.0873678	0.0733291
homoP2_F2	100	allowzero	3	LB-Impute	0.459694	0.11371	0.426597	0.0720862	0.0617254	0.0767161
homoP2_F2	100	allowzero	3	magicImpute	0.584661	0.338387	0.0769516	0.0976036	0.0749809	0.0375374
homoP2_F2	100	allowzero	10	GBScleanR	0.975468	0.00498387	0.0195484	0.0134326	0.00391132	0.0124308
homoP2_F2	100	allowzero	10	GBScleanR_fixBias	0.558742	0.337629	0.103629	0.185095	0.146444	0.0543595
homoP2_F2	100	allowzero	10	GBScleanR_fixMismap	0.975048	0.00574194	0.0192097	0.013056	0.0042539	0.0119673
homoP2_F2	100	allowzero	10	GBScleanR_noIPO	0.650548	0.216242	0.13321	0.144044	0.0943985	0.0618707
homoP2_F2	100	allowzero	10	LB-Impute	0.445532	0.120371	0.434097	0.0648455	0.0567345	0.0700611
homoP2_F2	100	allowzero	10	magicImpute	0.628839	0.320032	0.051129	0.088812	0.0721539	0.0288046
homoP2_F2	100	allowzero	20	GBScleanR	0.983629	0.00293548	0.0134355	0.0108194	0.00337221	0.00972902
homoP2_F2	100	allowzero	20	GBScleanR_fixBias	0.579823	0.341597	0.0785806	0.178267	0.148673	0.0420219
homoP2_F2	100	allowzero	20	GBScleanR_fixMismap	0.983597	0.00308065	0.0133226	0.0107235	0.00306794	0.00964647
homoP2_F2	100	allowzero	20	GBScleanR_noIPO	0.649984	0.22421	0.125806	0.148603	0.096503	0.0626343
homoP2_F2	100	allowzero	20	LB-Impute	0.441	0.140565	0.418435	0.0542002	0.0602444	0.0641904
homoP2_F2	100	allowzero	20	magicImpute	0.636677	0.314145	0.0491774	0.0870224	0.0716615	0.0258355
homoP2_F2	100	nonzero	0.1	GBScleanR	0.529839	0.0641452	0.406016	0.182224	0.0818084	0.179828
homoP2_F2	100	nonzero	0.1	GBScleanR_fixBias	0.439306	0.100548	0.460145	0.179243	0.120558	0.186591
homoP2_F2	100	nonzero	0.1	GBScleanR_fixMismap	0.538919	0.0616613	0.399419	0.184118	0.0804213	0.183273
homoP2_F2	100	nonzero	0.1	GBScleanR_noIPO	0.451484	0.0804032	0.468113	0.176446	0.100474	0.176143
homoP2_F2	100	nonzero	0.1	LB-Impute	0.662968	0.151435	0.185597	0.148198	0.121302	0.103863
homoP2_F2	100	nonzero	0.1	magicImpute	0.446645	0.0563871	0.496968	0.177182	0.0846136	0.174672
homoP2_F2	100	nonzero	0.25	GBScleanR	0.759645	0.0305645	0.20979	0.107066	0.0385739	0.104195
homoP2_F2	100	nonzero	0.25	GBScleanR_fixBias	0.565758	0.114065	0.320177	0.180241	0.105999	0.157161
homoP2_F2	100	nonzero	0.25	GBScleanR_fixMismap	0.758532	0.0289839	0.212484	0.109124	0.0351838	0.107368
homoP2_F2	100	nonzero	0.25	GBScleanR_noIPO	0.609403	0.0780968	0.3125	0.159048	0.0885332	0.136603
homoP2_F2	100	nonzero	0.25	LB-Impute	0.736435	0.119661	0.143903	0.129684	0.0982974	0.0763384
homoP2_F2	100	nonzero	0.25	magicImpute	0.615484	0.0638871	0.320629	0.15713	0.0734671	0.134547
homoP2_F2	100	nonzero	0.5	GBScleanR	0.848694	0.0167419	0.134565	0.0722403	0.0237023	0.0688246
homoP2_F2	100	nonzero	0.5	GBScleanR_fixBias	0.559629	0.187194	0.253177	0.182303	0.135183	0.128838
homoP2_F2	100	nonzero	0.5	GBScleanR_fixMismap	0.845581	0.0168226	0.137597	0.0735674	0.0236973	0.0706213
homoP2_F2	100	nonzero	0.5	GBScleanR_noIPO	0.650258	0.0896935	0.260048	0.149048	0.0773443	0.112139
homoP2_F2	100	nonzero	0.5	LB-Impute	0.767742	0.107484	0.124774	0.11241	0.0816769	0.0652296
homoP2_F2	100	nonzero	0.5	magicImpute	0.658274	0.0775806	0.264145	0.144797	0.068835	0.115291
homoP2_F2	100	nonzero	0.75	GBScleanR	0.883758	0.0103548	0.105887	0.0596297	0.0167338	0.0569461
homoP2_F2	100	nonzero	0.75	GBScleanR_fixBias	0.513	0.293548	0.193452	0.20102	0.182639	0.08883
homoP2_F2	100	nonzero	0.75	GBScleanR_fixMismap	0.882855	0.0102097	0.106935	0.0602773	0.0165727	0.0578221
homoP2_F2	100	nonzero	0.75	GBScleanR_noIPO	0.642097	0.120677	0.237226	0.162285	0.093526	0.109636
homoP2_F2	100	nonzero	0.75	LB-Impute	0.754452	0.128274	0.117274	0.117604	0.0795228	0.0669594
homoP2_F2	100	nonzero	0.75	magicImpute	0.649645	0.104081	0.246274	0.159154	0.0813855	0.110513
homoP2_F2	100	nonzero	1	GBScleanR	0.897532	0.00929032	0.0931774	0.0532455	0.0134186	0.052071
homoP2_F2	100	nonzero	1	GBScleanR_fixBias	0.552	0.278387	0.169613	0.189698	0.154281	0.0879003
homoP2_F2	100	nonzero	1	GBScleanR_fixMismap	0.896629	0.0088871	0.0944839	0.0527809	0.0128389	0.0516557
homoP2_F2	100	nonzero	1	GBScleanR_noIPO	0.667355	0.128339	0.204306	0.137644	0.0858451	0.0913898
homoP2_F2	100	nonzero	1	LB-Impute	0.742081	0.141032	0.116887	0.116885	0.0860686	0.0606904
homoP2_F2	100	nonzero	1	magicImpute	0.673484	0.114	0.212516	0.136449	0.078378	0.0909962
homoP2_F2	100	nonzero	2	GBScleanR	0.939274	0.00470968	0.0560161	0.0393462	0.0097792	0.0369167
homoP2_F2	100	nonzero	2	GBScleanR_fixBias	0.5375	0.341387	0.121113	0.200675	0.168839	0.067427
homoP2_F2	100	nonzero	2	GBScleanR_fixMismap	0.938355	0.00474194	0.0569032	0.0393103	0.0104272	0.0371517
homoP2_F2	100	nonzero	2	GBScleanR_noIPO	0.660016	0.158839	0.181145	0.140459	0.080538	0.084626
homoP2_F2	100	nonzero	2	LB-Impute	0.750339	0.149548	0.100113	0.104322	0.0713102	0.0536295
homoP2_F2	100	nonzero	2	magicImpute	0.676806	0.134919	0.188274	0.134445	0.0685752	0.0866148
homoP2_F2	100	nonzero	3	GBScleanR	0.953129	0.00206452	0.0448065	0.0307704	0.0036757	0.0298415
homoP2_F2	100	nonzero	3	GBScleanR_fixBias	0.544242	0.350839	0.104919	0.202256	0.167051	0.0603064
homoP2_F2	100	nonzero	3	GBScleanR_fixMismap	0.952903	0.00217742	0.0449194	0.0315805	0.00417317	0.0308033
homoP2_F2	100	nonzero	3	GBScleanR_noIPO	0.662935	0.172081	0.164984	0.14362	0.0773439	0.0818802
homoP2_F2	100	nonzero	3	LB-Impute	0.74071	0.179887	0.0794032	0.112439	0.0851707	0.0426049
homoP2_F2	100	nonzero	3	magicImpute	0.673855	0.155516	0.170629	0.139034	0.0708596	0.0858335
homoP2_F2	100	nonzero	10	GBScleanR	0.978694	0.00158065	0.0197258	0.0146975	0.00314312	0.0137775
homoP2_F2	100	nonzero	10	GBScleanR_fixBias	0.577871	0.327468	0.0946613	0.189331	0.149006	0.051494
homoP2_F2	100	nonzero	10	GBScleanR_fixMismap	0.978774	0.00153226	0.0196935	0.0142921	0.00317138	0.013417
homoP2_F2	100	nonzero	10	GBScleanR_noIPO	0.653065	0.214887	0.132048	0.150192	0.0995829	0.0621794
homoP2_F2	100	nonzero	10	LB-Impute	0.716371	0.232806	0.0508226	0.121608	0.105733	0.029058
homoP2_F2	100	nonzero	10	magicImpute	0.661581	0.196887	0.141532	0.147542	0.0926092	0.0677518
homoP2_F2	100	nonzero	20	GBScleanR	0.984984	0.00106452	0.0139516	0.0103281	0.00243931	0.00929339
homoP2_F2	100	nonzero	20	GBScleanR_fixBias	0.582468	0.329387	0.0881452	0.18947	0.154608	0.0460363
homoP2_F2	100	nonzero	20	GBScleanR_fixMismap	0.985565	0.00108065	0.0133548	0.00993037	0.00244829	0.00885527
homoP2_F2	100	nonzero	20	GBScleanR_noIPO	0.658242	0.220565	0.121194	0.151947	0.101099	0.0582421
homoP2_F2	100	nonzero	20	LB-Impute	0.712242	0.246887	0.040871	0.124808	0.10953	0.0227375
homoP2_F2	100	nonzero	20	magicImpute	0.664452	0.201839	0.13371	0.149402	0.0930967	0.0643993
homoP2_F2	1000	allowzero	0.1	GBScleanR	0.495631	0.0483952	0.455974	0.177754	0.0510001	0.186369
homoP2_F2	1000	allowzero	0.1	GBScleanR_fixBias	0.431297	0.11091	0.457794	0.194629	0.105367	0.207388
homoP2_F2	1000	allowzero	0.1	GBScleanR_fixMismap	0.498103	0.0474258	0.454471	0.177394	0.0510029	0.185899
homoP2_F2	1000	allowzero	0.1	GBScleanR_noIPO	0.46386	0.089029	0.447111	0.189947	0.087017	0.201566
homoP2_F2	1000	allowzero	0.1	LB-Impute	0.456948	0.136169	0.406882	0.143565	0.0991307	0.147106
homoP2_F2	1000	allowzero	0.1	magicImpute	0.345645	0.367932	0.286423	0.159975	0.0849103	0.106051
homoP2_F2	1000	allowzero	0.25	GBScleanR	0.72931	0.0307726	0.239918	0.116485	0.0283212	0.116774
homoP2_F2	1000	allowzero	0.25	GBScleanR_fixBias	0.548689	0.137523	0.313789	0.172736	0.113959	0.153357
homoP2_F2	1000	allowzero	0.25	GBScleanR_fixMismap	0.731858	0.0293435	0.238798	0.115724	0.028345	0.115832
homoP2_F2	1000	allowzero	0.25	GBScleanR_noIPO	0.619631	0.0779161	0.302453	0.151586	0.0755171	0.141047
homoP2_F2	1000	allowzero	0.25	LB-Impute	0.466295	0.105603	0.428102	0.108186	0.0711683	0.103572
homoP2_F2	1000	allowzero	0.25	magicImpute	0.485744	0.336965	0.177292	0.133966	0.0794792	0.0783055
homoP2_F2	1000	allowzero	0.5	GBScleanR	0.832292	0.0200871	0.147621	0.0791794	0.0223346	0.076752
homoP2_F2	1000	allowzero	0.5	GBScleanR_fixBias	0.569519	0.193897	0.236584	0.171408	0.124207	0.119463
homoP2_F2	1000	allowzero	0.5	GBScleanR_fixMismap	0.831981	0.0204919	0.147527	0.0787029	0.0221002	0.0767818
homoP2_F2	1000	allowzero	0.5	GBScleanR_noIPO	0.671195	0.0921726	0.236632	0.131947	0.0710072	0.110114
homoP2_F2	1000	allowzero	0.5	LB-Impute	0.500552	0.0857484	0.4137	0.0994034	0.0560115	0.0975758
homoP2_F2	1000	allowzero	0.5	magicImpute	0.548221	0.316718	0.135061	0.116617	0.077111	0.0634771
homoP2_F2	1000	allowzero	0.75	GBScleanR	0.871534	0.016171	0.112295	0.0613399	0.0172488	0.0585759
homoP2_F2	1000	allowzero	0.75	GBScleanR_fixBias	0.564642	0.243658	0.1917	0.175056	0.135556	0.101086
homoP2_F2	1000	allowzero	0.75	GBScleanR_fixMismap	0.872079	0.0154758	0.112445	0.061755	0.0171231	0.0589239
homoP2_F2	1000	allowzero	0.75	GBScleanR_noIPO	0.691253	0.108621	0.200126	0.132811	0.0736297	0.096754
homoP2_F2	1000	allowzero	0.75	LB-Impute	0.481803	0.102323	0.415874	0.0866485	0.0602789	0.0872636
homoP2_F2	1000	allowzero	0.75	magicImpute	0.57206	0.316647	0.111294	0.110859	0.0768112	0.0539331
homoP2_F2	1000	allowzero	1	GBScleanR	0.898231	0.0124419	0.0893274	0.0538478	0.0150795	0.0519195
homoP2_F2	1000	allowzero	1	GBScleanR_fixBias	0.578521	0.253	0.168479	0.179613	0.137853	0.0910318
homoP2_F2	1000	allowzero	1	GBScleanR_fixMismap	0.897923	0.0129081	0.0891694	0.0536657	0.0150255	0.0518435
homoP2_F2	1000	allowzero	1	GBScleanR_noIPO	0.69604	0.117673	0.186287	0.133638	0.0753761	0.0931036
homoP2_F2	1000	allowzero	1	LB-Impute	0.485979	0.0940919	0.419929	0.0841987	0.0566117	0.083596
homoP2_F2	1000	allowzero	1	magicImpute	0.601773	0.305123	0.0931048	0.105432	0.0788924	0.0468271
homoP2_F2	1000	allowzero	2	GBScleanR	0.934495	0.00905645	0.0564484	0.0368321	0.0102048	0.0353576
homoP2_F2	1000	allowzero	2	GBScleanR_fixBias	0.569698	0.315479	0.114823	0.187603	0.158667	0.0656071
homoP2_F2	1000	allowzero	2	GBScleanR_fixMismap	0.93794	0.00625645	0.0558032	0.0365186	0.0099285	0.0348499
homoP2_F2	1000	allowzero	2	GBScleanR_noIPO	0.692595	0.147727	0.159677	0.13717	0.0798144	0.0804165
homoP2_F2	1000	allowzero	2	LB-Impute	0.481266	0.1089	0.409834	0.0686948	0.0574421	0.073425
homoP2_F2	1000	allowzero	2	magicImpute	0.608437	0.298477	0.0930855	0.108079	0.0760141	0.0469735
homoP2_F2	1000	allowzero	3	GBScleanR	0.950747	0.00602258	0.0432306	0.0298709	0.00866267	0.0283557
homoP2_F2	1000	allowzero	3	GBScleanR_fixBias	0.580661	0.31784	0.101498	0.187672	0.156658	0.0567131
homoP2_F2	1000	allowzero	3	GBScleanR_fixMismap	0.952037	0.00513548	0.0428274	0.0295487	0.0084839	0.0279996
homoP2_F2	1000	allowzero	3	GBScleanR_noIPO	0.690248	0.161876	0.147876	0.139414	0.0862828	0.074647
homoP2_F2	1000	allowzero	3	LB-Impute	0.4788	0.113011	0.408189	0.0771404	0.0602172	0.0815176
homoP2_F2	1000	allowzero	3	magicImpute	0.627829	0.29811	0.0740613	0.102372	0.0787971	0.0384075
homoP2_F2	1000	allowzero	10	GBScleanR	0.975887	0.00366935	0.0204435	0.0158636	0.0037504	0.0152201
homoP2_F2	1000	allowzero	10	GBScleanR_fixBias	0.604923	0.300744	0.0943339	0.177905	0.14166	0.0497098
homoP2_F2	1000	allowzero	10	GBScleanR_fixMismap	0.978789	0.00135484	0.0198565	0.0153077	0.00344156	0.0145655
homoP2_F2	1000	allowzero	10	GBScleanR_noIPO	0.688945	0.189984	0.121071	0.141118	0.0902862	0.06186
homoP2_F2	1000	allowzero	10	LB-Impute	0.456084	0.11935	0.424566	0.0711962	0.0583494	0.0764553
homoP2_F2	1000	allowzero	10	magicImpute	0.657205	0.283361	0.0594339	0.0966872	0.0763615	0.0330251
homoP2_F2	1000	allowzero	20	GBScleanR	0.984805	0.00166935	0.0135258	0.0109099	0.00267982	0.0103261
homoP2_F2	1000	allowzero	20	GBScleanR_fixBias	0.61284	0.303535	0.0836242	0.173269	0.139077	0.0449869
homoP2_F2	1000	allowzero	20	GBScleanR_fixMismap	0.98465	0.00241935	0.0129306	0.0105576	0.00285768	0.00990044
homoP2_F2	1000	allowzero	20	GBScleanR_noIPO	0.683284	0.195139	0.121577	0.14349	0.0921049	0.0600246
homoP2_F2	1000	allowzero	20	LB-Impute	0.452945	0.122418	0.424637	0.0688018	0.0569889	0.0712049
homoP2_F2	1000	allowzero	20	magicImpute	0.670266	0.271911	0.0578226	0.0923633	0.0704345	0.03215
homoP2_F2	1000	nonzero	0.1	GBScleanR	0.514527	0.0347677	0.450705	0.183369	0.0482311	0.186994
homoP2_F2	1000	nonzero	0.1	GBScleanR_fixBias	0.458931	0.0891452	0.451924	0.194194	0.102747	0.199084
homoP2_F2	1000	nonzero	0.1	GBScleanR_fixMismap	0.514853	0.0343806	0.450766	0.183668	0.0477488	0.187388
homoP2_F2	1000	nonzero	0.1	GBScleanR_noIPO	0.489724	0.066729	0.443547	0.19229	0.0841676	0.193726
homoP2_F2	1000	nonzero	0.1	LB-Impute	0.680784	0.132448	0.186768	0.150691	0.112891	0.110383
homoP2_F2	1000	nonzero	0.1	magicImpute	0.487524	0.0493839	0.463092	0.185726	0.0669985	0.18266
homoP2_F2	1000	nonzero	0.25	GBScleanR	0.736666	0.0227113	0.240623	0.123146	0.0321701	0.121089
homoP2_F2	1000	nonzero	0.25	GBScleanR_fixBias	0.564745	0.121065	0.31419	0.174163	0.107075	0.152777
homoP2_F2	1000	nonzero	0.25	GBScleanR_fixMismap	0.736727	0.0225694	0.240703	0.122809	0.0317546	0.120685
homoP2_F2	1000	nonzero	0.25	GBScleanR_noIPO	0.631177	0.0701194	0.298703	0.152803	0.0729836	0.138801
homoP2_F2	1000	nonzero	0.25	LB-Impute	0.749994	0.103747	0.14626	0.118816	0.0831469	0.0801591
homoP2_F2	1000	nonzero	0.25	magicImpute	0.63934	0.0584145	0.302245	0.149259	0.0620885	0.134306
homoP2_F2	1000	nonzero	0.5	GBScleanR	0.841311	0.0135468	0.145142	0.0775072	0.0225731	0.0746555
homoP2_F2	1000	nonzero	0.5	GBScleanR_fixBias	0.59791	0.162773	0.239318	0.173091	0.120428	0.121785
homoP2_F2	1000	nonzero	0.5	GBScleanR_fixMismap	0.841708	0.01335	0.144942	0.0774732	0.0223389	0.0747309
homoP2_F2	1000	nonzero	0.5	GBScleanR_noIPO	0.681797	0.0849097	0.233294	0.134882	0.0725349	0.10871
homoP2_F2	1000	nonzero	0.5	LB-Impute	0.782542	0.104992	0.112466	0.10266	0.0717086	0.0629428
homoP2_F2	1000	nonzero	0.5	magicImpute	0.688298	0.075221	0.236481	0.132824	0.0648754	0.108901
homoP2_F2	1000	nonzero	0.75	GBScleanR	0.881432	0.00896452	0.109603	0.0617692	0.0153068	0.059174
homoP2_F2	1000	nonzero	0.75	GBScleanR_fixBias	0.590271	0.21429	0.195439	0.179385	0.133158	0.100936
homoP2_F2	1000	nonzero	0.75	GBScleanR_fixMismap	0.881411	0.00895	0.109639	0.0622159	0.0152199	0.0596245
homoP2_F2	1000	nonzero	0.75	GBScleanR_noIPO	0.69616	0.0997565	0.204084	0.135388	0.0743134	0.100823
homoP2_F2	1000	nonzero	0.75	LB-Impute	0.76764	0.124179	0.108181	0.112263	0.078021	0.061537
homoP2_F2	1000	nonzero	0.75	magicImpute	0.703765	0.0884984	0.207737	0.132772	0.0664102	0.100833
homoP2_F2	1000	nonzero	1	GBScleanR	0.901689	0.00779032	0.090521	0.0549649	0.0140973	0.0520415
homoP2_F2	1000	nonzero	1	GBScleanR_fixBias	0.58974	0.24404	0.166219	0.185695	0.143626	0.0901
homoP2_F2	1000	nonzero	1	GBScleanR_fixMismap	0.901974	0.00774032	0.0902855	0.0549355	0.013969	0.0520284
homoP2_F2	1000	nonzero	1	GBScleanR_noIPO	0.698877	0.112039	0.189084	0.136333	0.0765168	0.0941439
homoP2_F2	1000	nonzero	1	LB-Impute	0.780832	0.119048	0.100119	0.106864	0.0770763	0.0549185
homoP2_F2	1000	nonzero	1	magicImpute	0.706995	0.100108	0.192897	0.133011	0.0700903	0.0944006
homoP2_F2	1000	nonzero	2	GBScleanR	0.939402	0.00482581	0.0557726	0.0363809	0.00998676	0.0345923
homoP2_F2	1000	nonzero	2	GBScleanR_fixBias	0.585827	0.29484	0.119332	0.189878	0.155912	0.0682906
homoP2_F2	1000	nonzero	2	GBScleanR_fixMismap	0.939756	0.00469355	0.05555	0.0360131	0.00954901	0.0343939
homoP2_F2	1000	nonzero	2	GBScleanR_noIPO	0.696879	0.140303	0.162818	0.138447	0.0804325	0.0821211
homoP2_F2	1000	nonzero	2	LB-Impute	0.760298	0.152371	0.0873306	0.113956	0.0835824	0.0508427
homoP2_F2	1000	nonzero	2	magicImpute	0.707974	0.124402	0.167624	0.133864	0.0729256	0.084232
homoP2_F2	1000	nonzero	3	GBScleanR	0.952956	0.00334194	0.0437016	0.0304328	0.00751698	0.0292733
homoP2_F2	1000	nonzero	3	GBScleanR_fixBias	0.593237	0.301658	0.105105	0.18938	0.154797	0.0587134
homoP2_F2	1000	nonzero	3	GBScleanR_fixMismap	0.953542	0.00328548	0.0431726	0.0297527	0.00742651	0.0286176
homoP2_F2	1000	nonzero	3	GBScleanR_noIPO	0.696368	0.155665	0.147968	0.139206	0.0856662	0.0741795
homoP2_F2	1000	nonzero	3	LB-Impute	0.770666	0.156385	0.0729484	0.103593	0.078669	0.0413534
homoP2_F2	1000	nonzero	3	magicImpute	0.708284	0.139706	0.15201	0.134163	0.0787371	0.0765795
homoP2_F2	1000	nonzero	10	GBScleanR	0.978324	0.00135806	0.0203177	0.0161363	0.00369432	0.015368
homoP2_F2	1000	nonzero	10	GBScleanR_fixBias	0.613718	0.290868	0.0954145	0.181529	0.143525	0.0511124
homoP2_F2	1000	nonzero	10	GBScleanR_fixMismap	0.978932	0.00129677	0.019771	0.0156169	0.00354928	0.0148708
homoP2_F2	1000	nonzero	10	GBScleanR_noIPO	0.692187	0.186885	0.120927	0.143659	0.0932433	0.0615964
homoP2_F2	1000	nonzero	10	LB-Impute	0.750869	0.202481	0.04665	0.115365	0.0967233	0.027909
homoP2_F2	1000	nonzero	10	magicImpute	0.7009	0.16876	0.13034	0.140031	0.0851129	0.066642
homoP2_F2	1000	nonzero	20	GBScleanR	0.984918	0.00104032	0.0140419	0.0116469	0.00253151	0.010953
homoP2_F2	1000	nonzero	20	GBScleanR_fixBias	0.620666	0.289639	0.0896952	0.177415	0.14169	0.0474144
homoP2_F2	1000	nonzero	20	GBScleanR_fixMismap	0.98561	0.00100161	0.0133887	0.0110593	0.00246394	0.0104401
homoP2_F2	1000	nonzero	20	GBScleanR_noIPO	0.691927	0.187158	0.120915	0.144556	0.0925028	0.0607685
homoP2_F2	1000	nonzero	20	LB-Impute	0.757344	0.205432	0.0372242	0.110942	0.0960797	0.0229029
homoP2_F2	1000	nonzero	20	magicImpute	0.701194	0.169273	0.129534	0.140922	0.0848369	0.0653341
hetP2_F1	10	allowzero	0.1	GBScleanR	0.341774	0.462742	0.195484	0.0706798	0.10731	0.172677
hetP2_F1	10	allowzero	0.1	GBScleanR_fixBias	0.366613	0.508871	0.124516	0.0509197	0.0610978	0.106421
hetP2_F1	10	allowzero	0.1	GBScleanR_fixMismap	0.37	0.484516	0.145484	0.0360432	0.0649323	0.0971254
hetP2_F1	10	allowzero	0.1	GBScleanR_noIPO	0.376452	0.51129	0.112258	0.0616533	0.0781958	0.12833
hetP2_F1	10	allowzero	0.1	magicImpute	0.225645	0.363548	0.410806	0.071181	0.0908338	0.161081
hetP2_F1	10	allowzero	0.25	GBScleanR	0.384677	0.511935	0.103387	0.0338518	0.0471539	0.060681
hetP2_F1	10	allowzero	0.25	GBScleanR_fixBias	0.394032	0.538871	0.0670968	0.0369527	0.0435613	0.0722001
hetP2_F1	10	allowzero	0.25	GBScleanR_fixMismap	0.392258	0.517097	0.0906452	0.0367861	0.047763	0.0707957
hetP2_F1	10	allowzero	0.25	GBScleanR_noIPO	0.402581	0.518871	0.0785484	0.0394141	0.0514954	0.0832901
hetP2_F1	10	allowzero	0.25	magicImpute	0.291613	0.464194	0.244194	0.0545099	0.0810485	0.132497
hetP2_F1	10	allowzero	0.5	GBScleanR	0.424839	0.495806	0.0793548	0.0344858	0.0491234	0.0768377
hetP2_F1	10	allowzero	0.5	GBScleanR_fixBias	0.419839	0.519839	0.0603226	0.0321508	0.0431319	0.0599177
hetP2_F1	10	allowzero	0.5	GBScleanR_fixMismap	0.413871	0.486452	0.0996774	0.0241661	0.0519545	0.0637943
hetP2_F1	10	allowzero	0.5	GBScleanR_noIPO	0.400806	0.515161	0.0840323	0.0308121	0.0390605	0.0498376
hetP2_F1	10	allowzero	0.5	magicImpute	0.332097	0.463226	0.204677	0.0524818	0.0587809	0.100827
hetP2_F1	10	allowzero	0.75	GBScleanR	0.443065	0.473387	0.0835484	0.0265468	0.0428306	0.0651084
hetP2_F1	10	allowzero	0.75	GBScleanR_fixBias	0.393871	0.548065	0.0580645	0.0147198	0.0355392	0.0386275
hetP2_F1	10	allowzero	0.75	GBScleanR_fixMismap	0.465645	0.464355	0.07	0.0270324	0.029774	0.0416394
hetP2_F1	10	allowzero	0.75	GBScleanR_noIPO	0.42129	0.512581	0.066129	0.0235432	0.045498	0.0495733
hetP2_F1	10	allowzero	0.75	magicImpute	0.366452	0.504516	0.129032	0.0297385	0.0408092	0.0679762
hetP2_F1	10	allowzero	1	GBScleanR	0.490161	0.441129	0.0687097	0.0242645	0.0159171	0.033439
hetP2_F1	10	allowzero	1	GBScleanR_fixBias	0.429516	0.505968	0.0645161	0.0313773	0.0348265	0.039442
hetP2_F1	10	allowzero	1	GBScleanR_fixMismap	0.495	0.410806	0.0941935	0.0366968	0.0289829	0.0391419
hetP2_F1	10	allowzero	1	GBScleanR_noIPO	0.441452	0.467581	0.0909677	0.0301464	0.0394086	0.0607322
hetP2_F1	10	allowzero	1	magicImpute	0.399677	0.49629	0.104032	0.0258042	0.033273	0.0513166
hetP2_F1	10	allowzero	2	GBScleanR	0.569839	0.376935	0.0532258	0.0312943	0.0268069	0.0322849
hetP2_F1	10	allowzero	2	GBScleanR_fixBias	0.480806	0.472581	0.0466129	0.0247948	0.0294769	0.0416273
hetP2_F1	10	allowzero	2	GBScleanR_fixMismap	0.573871	0.376774	0.0493548	0.0203564	0.0274267	0.0343178
hetP2_F1	10	allowzero	2	GBScleanR_noIPO	0.497581	0.454355	0.0480645	0.022851	0.0171209	0.036676
hetP2_F1	10	allowzero	2	magicImpute	0.448226	0.49129	0.0604839	0.0295792	0.0264612	0.0312314
hetP2_F1	10	allowzero	3	GBScleanR	0.580484	0.372903	0.0466129	0.0290367	0.0205402	0.0299386
hetP2_F1	10	allowzero	3	GBScleanR_fixBias	0.510323	0.439194	0.0504839	0.0352567	0.0198131	0.0332991
hetP2_F1	10	allowzero	3	GBScleanR_fixMismap	0.595806	0.36371	0.0404839	0.0238894	0.0180448	0.0214306
hetP2_F1	10	allowzero	3	GBScleanR_noIPO	0.523548	0.420323	0.056129	0.0273211	0.0226599	0.041211
hetP2_F1	10	allowzero	3	magicImpute	0.489677	0.465484	0.0448387	0.0145499	0.0124285	0.0175338
hetP2_F1	10	allowzero	10	GBScleanR	0.670323	0.30871	0.0209677	0.0142893	0.0151151	0.0101725
hetP2_F1	10	allowzero	10	GBScleanR_fixBias	0.533065	0.427419	0.0395161	0.0230149	0.0124703	0.0210606
hetP2_F1	10	allowzero	10	GBScleanR_fixMismap	0.662581	0.316452	0.0209677	0.0123959	0.0158907	0.00952691
hetP2_F1	10	allowzero	10	GBScleanR_noIPO	0.538548	0.39629	0.0651613	0.0200221	0.0279988	0.03711
hetP2_F1	10	allowzero	10	magicImpute	0.538871	0.438226	0.0229032	0.0125501	0.0110195	0.0128538
hetP2_F1	10	allowzero	20	GBScleanR	0.754355	0.229516	0.016129	0.00663058	0.0102588	0.0100006
hetP2_F1	10	allowzero	20	GBScleanR_fixBias	0.535645	0.419032	0.0453226	0.012596	0.0217832	0.0227267
hetP2_F1	10	allowzero	20	GBScleanR_fixMismap	0.750645	0.235	0.0143548	0.011586	0.0152645	0.0132448
hetP2_F1	10	allowzero	20	GBScleanR_noIPO	0.550484	0.398226	0.0512903	0.019973	0.0183813	0.0187603
hetP2_F1	10	allowzero	20	magicImpute	0.574032	0.406613	0.0193548	0.0116171	0.00765822	0.0120699
hetP2_F1	10	nonzero	0.1	GBScleanR	0.414355	0.504032	0.0816129	0.0668807	0.0516982	0.0488283
hetP2_F1	10	nonzero	0.1	GBScleanR_fixBias	0.434194	0.495161	0.0706452	0.083192	0.0545692	0.0609252
hetP2_F1	10	nonzero	0.1	GBScleanR_fixMismap	0.416452	0.506774	0.0767742	0.0773626	0.0389612	0.0739563
hetP2_F1	10	nonzero	0.1	GBScleanR_noIPO	0.420484	0.483387	0.096129	0.0667535	0.0803617	0.070936
hetP2_F1	10	nonzero	0.1	magicImpute	0.292581	0.385323	0.322097	0.107608	0.127285	0.204069
hetP2_F1	10	nonzero	0.25	GBScleanR	0.433548	0.487742	0.0787097	0.0471454	0.0759843	0.0521688
hetP2_F1	10	nonzero	0.25	GBScleanR_fixBias	0.434032	0.522419	0.0435484	0.0735536	0.0692796	0.0463115
hetP2_F1	10	nonzero	0.25	GBScleanR_fixMismap	0.404194	0.465968	0.129839	0.0778594	0.0655493	0.0997692
hetP2_F1	10	nonzero	0.25	GBScleanR_noIPO	0.41629	0.487419	0.0962903	0.053825	0.0871857	0.0601288
hetP2_F1	10	nonzero	0.25	magicImpute	0.34129	0.376452	0.282258	0.0878212	0.133713	0.164999
hetP2_F1	10	nonzero	0.5	GBScleanR	0.47871	0.450161	0.071129	0.0515389	0.0715739	0.0535504
hetP2_F1	10	nonzero	0.5	GBScleanR_fixBias	0.466935	0.505484	0.0275806	0.0715569	0.0636556	0.02609
hetP2_F1	10	nonzero	0.5	GBScleanR_fixMismap	0.465	0.452581	0.0824194	0.0460803	0.0392009	0.0413626
hetP2_F1	10	nonzero	0.5	GBScleanR_noIPO	0.467903	0.477097	0.055	0.0638154	0.0634126	0.0424251
hetP2_F1	10	nonzero	0.5	magicImpute	0.422258	0.426613	0.151129	0.129637	0.0959802	0.115172
hetP2_F1	10	nonzero	0.75	GBScleanR	0.511935	0.439839	0.0482258	0.0619946	0.0516244	0.0244189
hetP2_F1	10	nonzero	0.75	GBScleanR_fixBias	0.474677	0.469516	0.0558065	0.0652736	0.0611933	0.0411857
hetP2_F1	10	nonzero	0.75	GBScleanR_fixMismap	0.500968	0.424677	0.0743548	0.0542036	0.048928	0.0499939
hetP2_F1	10	nonzero	0.75	GBScleanR_noIPO	0.463871	0.48371	0.0524194	0.0657727	0.0567221	0.044732
hetP2_F1	10	nonzero	0.75	magicImpute	0.433387	0.439839	0.126774	0.0970815	0.101361	0.0620179
hetP2_F1	10	nonzero	1	GBScleanR	0.514677	0.402581	0.0827419	0.0540607	0.065048	0.0525401
hetP2_F1	10	nonzero	1	GBScleanR_fixBias	0.505161	0.454355	0.0404839	0.0662657	0.0677763	0.0308421
hetP2_F1	10	nonzero	1	GBScleanR_fixMismap	0.521774	0.414839	0.0633871	0.0629664	0.0533739	0.0297798
hetP2_F1	10	nonzero	1	GBScleanR_noIPO	0.493387	0.45129	0.0553226	0.0630499	0.0660035	0.0217333
hetP2_F1	10	nonzero	1	magicImpute	0.472258	0.420645	0.107097	0.112359	0.0840149	0.0630716
hetP2_F1	10	nonzero	2	GBScleanR	0.59	0.372419	0.0375806	0.0477666	0.0523605	0.0151313
hetP2_F1	10	nonzero	2	GBScleanR_fixBias	0.503871	0.445484	0.0506452	0.0632318	0.0536278	0.0354529
hetP2_F1	10	nonzero	2	GBScleanR_fixMismap	0.591774	0.364516	0.0437097	0.049465	0.0545162	0.0217387
hetP2_F1	10	nonzero	2	GBScleanR_noIPO	0.501613	0.418387	0.08	0.0626707	0.0599707	0.0402199
hetP2_F1	10	nonzero	2	magicImpute	0.529677	0.412903	0.0574194	0.0835229	0.0789865	0.0346447
hetP2_F1	10	nonzero	3	GBScleanR	0.593226	0.362903	0.043871	0.0446321	0.0350412	0.0243163
hetP2_F1	10	nonzero	3	GBScleanR_fixBias	0.554839	0.393387	0.0517742	0.0466163	0.0408422	0.0210496
hetP2_F1	10	nonzero	3	GBScleanR_fixMismap	0.598871	0.347903	0.0532258	0.0342912	0.0384253	0.0264481
hetP2_F1	10	nonzero	3	GBScleanR_noIPO	0.563548	0.375806	0.0606452	0.0448865	0.0376881	0.0267113
hetP2_F1	10	nonzero	3	magicImpute	0.525161	0.393871	0.0809677	0.0632912	0.0800472	0.0472311
hetP2_F1	10	nonzero	10	GBScleanR	0.690806	0.286613	0.0225806	0.0352473	0.0308759	0.0169675
hetP2_F1	10	nonzero	10	GBScleanR_fixBias	0.548226	0.390968	0.0608065	0.0319922	0.0331176	0.0287526
hetP2_F1	10	nonzero	10	GBScleanR_fixMismap	0.698548	0.276129	0.0253226	0.0380351	0.0313474	0.0160761
hetP2_F1	10	nonzero	10	GBScleanR_noIPO	0.553065	0.407581	0.0393548	0.0373836	0.0318709	0.0223904
hetP2_F1	10	nonzero	10	magicImpute	0.600806	0.352742	0.0464516	0.0547134	0.0572223	0.0237632
hetP2_F1	10	nonzero	20	GBScleanR	0.728065	0.251613	0.0203226	0.0295767	0.0259962	0.0102348
hetP2_F1	10	nonzero	20	GBScleanR_fixBias	0.566129	0.393871	0.04	0.0332291	0.0305251	0.0163391
hetP2_F1	10	nonzero	20	GBScleanR_fixMismap	0.744032	0.239355	0.0166129	0.0320518	0.0261757	0.010117
hetP2_F1	10	nonzero	20	GBScleanR_noIPO	0.57871	0.382097	0.0391935	0.0268581	0.0256091	0.016022
hetP2_F1	10	nonzero	20	magicImpute	0.629839	0.327903	0.0422581	0.0481731	0.0424292	0.0232467
hetP2_F1	100	allowzero	0.1	GBScleanR	0.257758	0.318371	0.423871	0.0675764	0.0926448	0.154622
hetP2_F1	100	allowzero	0.1	GBScleanR_fixBias	0.294468	0.429935	0.275597	0.0610598	0.10263	0.157658
hetP2_F1	100	allowzero	0.1	GBScleanR_fixMismap	0.278516	0.319919	0.401565	0.0774726	0.0918268	0.16433
hetP2_F1	100	allowzero	0.1	GBScleanR_noIPO	0.299742	0.476661	0.223597	0.0593446	0.106193	0.158437
hetP2_F1	100	allowzero	0.1	magicImpute	0.188871	0.402548	0.408581	0.0382999	0.0500051	0.0844037
hetP2_F1	100	allowzero	0.25	GBScleanR	0.418726	0.389742	0.191532	0.0649755	0.0665311	0.124402
hetP2_F1	100	allowzero	0.25	GBScleanR_fixBias	0.372516	0.466726	0.160758	0.0472139	0.0575315	0.0924379
hetP2_F1	100	allowzero	0.25	GBScleanR_fixMismap	0.416081	0.385468	0.198452	0.0651264	0.0635859	0.122717
hetP2_F1	100	allowzero	0.25	GBScleanR_noIPO	0.363903	0.477532	0.158565	0.0489276	0.0572975	0.0983749
hetP2_F1	100	allowzero	0.25	magicImpute	0.305242	0.436984	0.257774	0.0567903	0.0490072	0.100887
hetP2_F1	100	allowzero	0.5	GBScleanR	0.509435	0.373661	0.116903	0.0476038	0.0360875	0.0780564
hetP2_F1	100	allowzero	0.5	GBScleanR_fixBias	0.437435	0.421355	0.14121	0.0472848	0.0474788	0.0806476
hetP2_F1	100	allowzero	0.5	GBScleanR_fixMismap	0.511	0.373516	0.115484	0.0450374	0.0375135	0.0738101
hetP2_F1	100	allowzero	0.5	GBScleanR_noIPO	0.444065	0.415065	0.140871	0.0438451	0.04499	0.0706795
hetP2_F1	100	allowzero	0.5	magicImpute	0.396742	0.461855	0.141403	0.0496125	0.034288	0.0730529
hetP2_F1	100	allowzero	0.75	GBScleanR	0.533129	0.367387	0.0994839	0.041577	0.0330917	0.0616165
hetP2_F1	100	allowzero	0.75	GBScleanR_fixBias	0.456048	0.423242	0.12071	0.0467449	0.0440783	0.0715767
hetP2_F1	100	allowzero	0.75	GBScleanR_fixMismap	0.522742	0.37129	0.105968	0.0391709	0.0290404	0.0565776
hetP2_F1	100	allowzero	0.75	GBScleanR_noIPO	0.511355	0.373726	0.114919	0.0414451	0.0404129	0.0532573
hetP2_F1	100	allowzero	0.75	magicImpute	0.443145	0.449919	0.106935	0.0388279	0.0245909	0.0518676
hetP2_F1	100	allowzero	1	GBScleanR	0.560016	0.341161	0.0988226	0.0350722	0.0270527	0.0497108
hetP2_F1	100	allowzero	1	GBScleanR_fixBias	0.491645	0.390435	0.117919	0.04151	0.0352232	0.0557643
hetP2_F1	100	allowzero	1	GBScleanR_fixMismap	0.549129	0.348016	0.102855	0.0384662	0.0271384	0.0562975
hetP2_F1	100	allowzero	1	GBScleanR_noIPO	0.528129	0.359113	0.112758	0.0418723	0.0332112	0.0614402
hetP2_F1	100	allowzero	1	magicImpute	0.489339	0.426323	0.0843387	0.0345678	0.0200509	0.0479333
hetP2_F1	100	allowzero	2	GBScleanR	0.689387	0.267435	0.0431774	0.0252018	0.0162697	0.028229
hetP2_F1	100	allowzero	2	GBScleanR_fixBias	0.504758	0.402758	0.0924839	0.0361423	0.0295768	0.0440199
hetP2_F1	100	allowzero	2	GBScleanR_fixMismap	0.675774	0.279855	0.044371	0.0230072	0.0144344	0.0276626
hetP2_F1	100	allowzero	2	GBScleanR_noIPO	0.515371	0.382048	0.102581	0.0409344	0.0348319	0.0403196
hetP2_F1	100	allowzero	2	magicImpute	0.526984	0.415065	0.0579516	0.0311008	0.0152914	0.0355942
hetP2_F1	100	allowzero	3	GBScleanR	0.714	0.253113	0.0328871	0.0183425	0.0135804	0.0210321
hetP2_F1	100	allowzero	3	GBScleanR_fixBias	0.517758	0.41221	0.0700323	0.0264248	0.0275625	0.032929
hetP2_F1	100	allowzero	3	GBScleanR_fixMismap	0.741758	0.224919	0.0333226	0.018364	0.0127524	0.0223552
hetP2_F1	100	allowzero	3	GBScleanR_noIPO	0.556403	0.359629	0.0839677	0.0332532	0.0239413	0.0384029
hetP2_F1	100	allowzero	3	magicImpute	0.549371	0.393548	0.0570806	0.0317878	0.0208263	0.0347747
hetP2_F1	100	allowzero	10	GBScleanR	0.844048	0.138403	0.0175484	0.0133608	0.00881546	0.0124393
hetP2_F1	100	allowzero	10	GBScleanR_fixBias	0.534855	0.388774	0.076371	0.0243186	0.0205748	0.0264107
hetP2_F1	100	allowzero	10	GBScleanR_fixMismap	0.846839	0.136	0.0171613	0.013574	0.00958432	0.0122611
hetP2_F1	100	allowzero	10	GBScleanR_noIPO	0.558968	0.363903	0.077129	0.02769	0.0229532	0.0300292
hetP2_F1	100	allowzero	10	magicImpute	0.606855	0.362645	0.0305	0.0253466	0.0162422	0.0238353
hetP2_F1	100	allowzero	20	GBScleanR	0.883403	0.10471	0.0118871	0.00900596	0.00612002	0.00862855
hetP2_F1	100	allowzero	20	GBScleanR_fixBias	0.579032	0.366339	0.054629	0.0192486	0.0169654	0.0195422
hetP2_F1	100	allowzero	20	GBScleanR_fixMismap	0.886565	0.102758	0.0106774	0.0102882	0.00832993	0.00737801
hetP2_F1	100	allowzero	20	GBScleanR_noIPO	0.585903	0.354048	0.0600484	0.0231264	0.0201223	0.0204852
hetP2_F1	100	allowzero	20	magicImpute	0.631258	0.348984	0.0197581	0.0180099	0.0137867	0.0139378
hetP2_F1	100	nonzero	0.1	GBScleanR	0.301129	0.342468	0.356403	0.0894745	0.103073	0.165129
hetP2_F1	100	nonzero	0.1	GBScleanR_fixBias	0.332468	0.426306	0.241226	0.0644084	0.117841	0.142167
hetP2_F1	100	nonzero	0.1	GBScleanR_fixMismap	0.305984	0.370226	0.32379	0.0729367	0.0919638	0.139963
hetP2_F1	100	nonzero	0.1	GBScleanR_noIPO	0.341774	0.423919	0.234306	0.0820402	0.104422	0.136132
hetP2_F1	100	nonzero	0.1	magicImpute	0.197548	0.275242	0.52721	0.0712565	0.117692	0.135026
hetP2_F1	100	nonzero	0.25	GBScleanR	0.443871	0.362226	0.193903	0.0777976	0.0822423	0.117409
hetP2_F1	100	nonzero	0.25	GBScleanR_fixBias	0.364694	0.483823	0.151484	0.0646333	0.0663428	0.089168
hetP2_F1	100	nonzero	0.25	GBScleanR_fixMismap	0.475516	0.348403	0.176081	0.0821362	0.0662469	0.105938
hetP2_F1	100	nonzero	0.25	GBScleanR_noIPO	0.393097	0.433032	0.173871	0.0572575	0.0647562	0.0838067
hetP2_F1	100	nonzero	0.25	magicImpute	0.330565	0.327274	0.342161	0.0724567	0.105725	0.126663
hetP2_F1	100	nonzero	0.5	GBScleanR	0.590306	0.312935	0.0967581	0.0668754	0.0597168	0.0574812
hetP2_F1	100	nonzero	0.5	GBScleanR_fixBias	0.42221	0.444419	0.133371	0.0466737	0.0719705	0.0712216
hetP2_F1	100	nonzero	0.5	GBScleanR_fixMismap	0.587581	0.311226	0.101194	0.0659424	0.0573972	0.0578994
hetP2_F1	100	nonzero	0.5	GBScleanR_noIPO	0.499871	0.363419	0.13671	0.0678461	0.0624632	0.0768303
hetP2_F1	100	nonzero	0.5	magicImpute	0.464613	0.355661	0.179726	0.0922329	0.0883987	0.0903759
hetP2_F1	100	nonzero	0.75	GBScleanR	0.630565	0.286758	0.0826774	0.059027	0.0475955	0.050191
hetP2_F1	100	nonzero	0.75	GBScleanR_fixBias	0.438226	0.438613	0.123161	0.0455399	0.0513238	0.0624214
hetP2_F1	100	nonzero	0.75	GBScleanR_fixMismap	0.588516	0.312371	0.0991129	0.0532124	0.0531277	0.0569733
hetP2_F1	100	nonzero	0.75	GBScleanR_noIPO	0.514532	0.3525	0.132968	0.0581529	0.0609185	0.0715839
hetP2_F1	100	nonzero	0.75	magicImpute	0.515387	0.341242	0.143371	0.0854857	0.0883555	0.0818714
hetP2_F1	100	nonzero	1	GBScleanR	0.679258	0.252161	0.0685806	0.0538718	0.0492911	0.0439011
hetP2_F1	100	nonzero	1	GBScleanR_fixBias	0.468274	0.432919	0.0988065	0.0425804	0.0502368	0.0517342
hetP2_F1	100	nonzero	1	GBScleanR_fixMismap	0.693694	0.242419	0.0638871	0.0547927	0.0461578	0.0386444
hetP2_F1	100	nonzero	1	GBScleanR_noIPO	0.507935	0.376355	0.11571	0.0489967	0.056538	0.0612846
hetP2_F1	100	nonzero	1	magicImpute	0.546177	0.310742	0.143081	0.068658	0.0785034	0.0794269
hetP2_F1	100	nonzero	2	GBScleanR	0.736742	0.221387	0.041871	0.0406336	0.0359113	0.0254413
hetP2_F1	100	nonzero	2	GBScleanR_fixBias	0.541726	0.367355	0.0909194	0.0455302	0.0377231	0.0450224
hetP2_F1	100	nonzero	2	GBScleanR_fixMismap	0.752371	0.207274	0.0403548	0.0400951	0.0358497	0.0252037
hetP2_F1	100	nonzero	2	GBScleanR_noIPO	0.544935	0.353774	0.10129	0.0469735	0.0389028	0.0525618
hetP2_F1	100	nonzero	2	magicImpute	0.594887	0.29121	0.113903	0.0662257	0.0699783	0.0726296
hetP2_F1	100	nonzero	3	GBScleanR	0.756613	0.204532	0.0388548	0.0346502	0.0323708	0.0255754
hetP2_F1	100	nonzero	3	GBScleanR_fixBias	0.534774	0.392113	0.0731129	0.0388163	0.0326144	0.0361166
hetP2_F1	100	nonzero	3	GBScleanR_fixMismap	0.785161	0.180839	0.034	0.0323475	0.0274009	0.0253241
hetP2_F1	100	nonzero	3	GBScleanR_noIPO	0.555081	0.356935	0.0879839	0.038367	0.0326656	0.0413692
hetP2_F1	100	nonzero	3	magicImpute	0.581065	0.322435	0.0965	0.0560696	0.0571675	0.0424963
hetP2_F1	100	nonzero	10	GBScleanR	0.8695	0.114516	0.0159839	0.0228618	0.0206298	0.0113335
hetP2_F1	100	nonzero	10	GBScleanR_fixBias	0.555532	0.382661	0.0618065	0.0310335	0.0219041	0.0268229
hetP2_F1	100	nonzero	10	GBScleanR_fixMismap	0.883855	0.100726	0.0154194	0.0223778	0.0202679	0.011069
hetP2_F1	100	nonzero	10	GBScleanR_noIPO	0.565403	0.358306	0.0762903	0.0272703	0.0233657	0.0275169
hetP2_F1	100	nonzero	10	magicImpute	0.653339	0.281968	0.0646935	0.0436808	0.0568763	0.0394945
hetP2_F1	100	nonzero	20	GBScleanR	0.916177	0.072371	0.0114516	0.0126096	0.0108128	0.008728
hetP2_F1	100	nonzero	20	GBScleanR_fixBias	0.604081	0.339806	0.0561129	0.0301184	0.0234359	0.0281624
hetP2_F1	100	nonzero	20	GBScleanR_fixMismap	0.91179	0.0770484	0.0111613	0.0120059	0.0099078	0.00859812
hetP2_F1	100	nonzero	20	GBScleanR_noIPO	0.617242	0.311581	0.0711774	0.0380943	0.0309938	0.0342545
hetP2_F1	100	nonzero	20	magicImpute	0.684194	0.268323	0.0474839	0.043303	0.0505821	0.0274489
hetP2_F1	1000	allowzero	0.1	GBScleanR	0.26289	0.234205	0.502905	0.0853035	0.0776935	0.157926
hetP2_F1	1000	allowzero	0.1	GBScleanR_fixBias	0.302981	0.417295	0.279724	0.0718733	0.0951829	0.157342
hetP2_F1	1000	allowzero	0.1	GBScleanR_fixMismap	0.312639	0.267726	0.419635	0.089757	0.0821035	0.16744
hetP2_F1	1000	allowzero	0.1	GBScleanR_noIPO	0.297205	0.407515	0.295281	0.0694715	0.102667	0.163619
hetP2_F1	1000	allowzero	0.1	magicImpute	0.227252	0.353873	0.418876	0.0572721	0.0323008	0.0849256
hetP2_F1	1000	allowzero	0.25	GBScleanR	0.499611	0.303356	0.197032	0.0752422	0.0475804	0.113578
hetP2_F1	1000	allowzero	0.25	GBScleanR_fixBias	0.415656	0.387939	0.196405	0.0649557	0.0493712	0.106098
hetP2_F1	1000	allowzero	0.25	GBScleanR_fixMismap	0.505363	0.296585	0.198052	0.0756206	0.0466085	0.114227
hetP2_F1	1000	allowzero	0.25	GBScleanR_noIPO	0.420705	0.404021	0.175274	0.062247	0.058193	0.108264
hetP2_F1	1000	allowzero	0.25	magicImpute	0.366552	0.374166	0.259282	0.0763316	0.0317062	0.103676
hetP2_F1	1000	allowzero	0.5	GBScleanR	0.589603	0.292537	0.11786	0.0507436	0.0291614	0.0700243
hetP2_F1	1000	allowzero	0.5	GBScleanR_fixBias	0.505337	0.365885	0.128777	0.0449902	0.0354929	0.0659662
hetP2_F1	1000	allowzero	0.5	GBScleanR_fixMismap	0.601232	0.286039	0.112729	0.0511884	0.0275758	0.0688607
hetP2_F1	1000	allowzero	0.5	GBScleanR_noIPO	0.552798	0.329844	0.117358	0.0450885	0.031268	0.0640608
hetP2_F1	1000	allowzero	0.5	magicImpute	0.451679	0.382631	0.16569	0.0577896	0.0223459	0.0746314
hetP2_F1	1000	allowzero	0.75	GBScleanR	0.663413	0.251156	0.0854306	0.0393333	0.0216903	0.0510083
hetP2_F1	1000	allowzero	0.75	GBScleanR_fixBias	0.5075	0.409389	0.0831113	0.0346893	0.0278581	0.0518987
hetP2_F1	1000	allowzero	0.75	GBScleanR_fixMismap	0.667426	0.24766	0.0849145	0.0393754	0.0206892	0.0511463
hetP2_F1	1000	allowzero	0.75	GBScleanR_noIPO	0.590248	0.290921	0.118831	0.0456253	0.0276707	0.060785
hetP2_F1	1000	allowzero	0.75	magicImpute	0.498571	0.385344	0.116085	0.0440819	0.0188707	0.0559489
hetP2_F1	1000	allowzero	1	GBScleanR	0.714613	0.212521	0.0728661	0.0373855	0.0182591	0.0446588
hetP2_F1	1000	allowzero	1	GBScleanR_fixBias	0.479785	0.429313	0.0909016	0.0345877	0.031726	0.053889
hetP2_F1	1000	allowzero	1	GBScleanR_fixMismap	0.718005	0.213677	0.0683177	0.0351326	0.0163773	0.0418027
hetP2_F1	1000	allowzero	1	GBScleanR_noIPO	0.583537	0.299089	0.117374	0.0379948	0.0318081	0.0542924
hetP2_F1	1000	allowzero	1	magicImpute	0.457521	0.380706	0.161773	0.048288	0.0255473	0.066462
hetP2_F1	1000	allowzero	2	GBScleanR	0.795853	0.15989	0.0442565	0.0255001	0.0114034	0.0277605
hetP2_F1	1000	allowzero	2	GBScleanR_fixBias	0.520981	0.396682	0.0823371	0.032245	0.0265487	0.0440405
hetP2_F1	1000	allowzero	2	GBScleanR_fixMismap	0.800076	0.15586	0.0440645	0.0258089	0.0112394	0.0280845
hetP2_F1	1000	allowzero	2	GBScleanR_noIPO	0.59271	0.304682	0.102608	0.031123	0.0212928	0.0384111
hetP2_F1	1000	allowzero	2	magicImpute	0.558873	0.368639	0.0724887	0.0325022	0.0166643	0.0381743
hetP2_F1	1000	allowzero	3	GBScleanR	0.806042	0.157635	0.0363226	0.0219344	0.0115881	0.0229899
hetP2_F1	1000	allowzero	3	GBScleanR_fixBias	0.526366	0.373092	0.100542	0.0339061	0.028928	0.0480538
hetP2_F1	1000	allowzero	3	GBScleanR_fixMismap	0.8129	0.151277	0.0358226	0.0221915	0.0120011	0.0228564
hetP2_F1	1000	allowzero	3	GBScleanR_noIPO	0.565261	0.344389	0.09035	0.0274129	0.0271374	0.0402183
hetP2_F1	1000	allowzero	3	magicImpute	0.571705	0.362889	0.0654065	0.0264392	0.0140964	0.0297699
hetP2_F1	1000	allowzero	10	GBScleanR	0.886313	0.0955468	0.0181403	0.013074	0.00743076	0.0122839
hetP2_F1	1000	allowzero	10	GBScleanR_fixBias	0.547853	0.386945	0.0652016	0.0212554	0.0216085	0.0267603
hetP2_F1	1000	allowzero	10	GBScleanR_fixMismap	0.893018	0.0889984	0.0179839	0.0130504	0.00752774	0.0122393
hetP2_F1	1000	allowzero	10	GBScleanR_noIPO	0.572719	0.360852	0.066429	0.0214236	0.0222039	0.0249032
hetP2_F1	1000	allowzero	10	magicImpute	0.602706	0.358029	0.0392645	0.0189478	0.0121781	0.0200403
hetP2_F1	1000	allowzero	20	GBScleanR	0.920115	0.0676532	0.0122323	0.00982764	0.0062198	0.00882995
hetP2_F1	1000	allowzero	20	GBScleanR_fixBias	0.554552	0.380271	0.0651774	0.0172503	0.0196661	0.0220922
hetP2_F1	1000	allowzero	20	GBScleanR_fixMismap	0.914645	0.0736	0.0117548	0.00905083	0.00483806	0.008733
hetP2_F1	1000	allowzero	20	GBScleanR_noIPO	0.588592	0.345919	0.0654887	0.0190205	0.0218714	0.0236437
hetP2_F1	1000	allowzero	20	magicImpute	0.612556	0.350115	0.037329	0.0161702	0.0124285	0.0185873
hetP2_F1	1000	nonzero	0.1	GBScleanR	0.324379	0.245295	0.430326	0.0946423	0.0733583	0.14721
hetP2_F1	1000	nonzero	0.1	GBScleanR_fixBias	0.334429	0.399823	0.265748	0.0632861	0.0849648	0.137182
hetP2_F1	1000	nonzero	0.1	GBScleanR_fixMismap	0.404995	0.255153	0.339852	0.105075	0.0717353	0.149453
hetP2_F1	1000	nonzero	0.1	GBScleanR_noIPO	0.325574	0.36971	0.304716	0.0667417	0.0899582	0.145039
hetP2_F1	1000	nonzero	0.1	magicImpute	0.226626	0.224465	0.54891	0.082374	0.0650723	0.121473
hetP2_F1	1000	nonzero	0.25	GBScleanR	0.543324	0.268119	0.188556	0.0815091	0.0526389	0.102964
hetP2_F1	1000	nonzero	0.25	GBScleanR_fixBias	0.441381	0.373613	0.185006	0.0626651	0.0672292	0.104759
hetP2_F1	1000	nonzero	0.25	GBScleanR_fixMismap	0.55601	0.260898	0.183092	0.0832707	0.0476219	0.101763
hetP2_F1	1000	nonzero	0.25	GBScleanR_noIPO	0.451605	0.349313	0.199082	0.0661381	0.0651119	0.107184
hetP2_F1	1000	nonzero	0.25	magicImpute	0.396353	0.258082	0.345565	0.095443	0.0734481	0.137382
hetP2_F1	1000	nonzero	0.5	GBScleanR	0.654045	0.228274	0.117681	0.0613053	0.0350719	0.0694269
hetP2_F1	1000	nonzero	0.5	GBScleanR_fixBias	0.455377	0.42419	0.120432	0.0463211	0.0455908	0.071221
hetP2_F1	1000	nonzero	0.5	GBScleanR_fixMismap	0.658782	0.225798	0.115419	0.0612242	0.0366689	0.0673303
hetP2_F1	1000	nonzero	0.5	GBScleanR_noIPO	0.432689	0.418981	0.148331	0.0429234	0.0535776	0.0767966
hetP2_F1	1000	nonzero	0.5	magicImpute	0.508177	0.2756	0.216223	0.0827377	0.058701	0.101752
hetP2_F1	1000	nonzero	0.75	GBScleanR	0.709518	0.207485	0.0829968	0.0434477	0.0256815	0.0490272
hetP2_F1	1000	nonzero	0.75	GBScleanR_fixBias	0.470623	0.425877	0.1035	0.0416349	0.0355748	0.057944
hetP2_F1	1000	nonzero	0.75	GBScleanR_fixMismap	0.702177	0.214708	0.0831145	0.0425646	0.025511	0.0479694
hetP2_F1	1000	nonzero	0.75	GBScleanR_noIPO	0.471179	0.394481	0.13434	0.0478895	0.0412914	0.0687724
hetP2_F1	1000	nonzero	0.75	magicImpute	0.554487	0.2761	0.169413	0.0704225	0.0587881	0.0850744
hetP2_F1	1000	nonzero	1	GBScleanR	0.748984	0.184615	0.0664016	0.0413671	0.0238912	0.0397742
hetP2_F1	1000	nonzero	1	GBScleanR_fixBias	0.511665	0.402523	0.0858129	0.0313063	0.0322331	0.0494496
hetP2_F1	1000	nonzero	1	GBScleanR_fixMismap	0.754861	0.180145	0.0649935	0.0411436	0.0235198	0.0392573
hetP2_F1	1000	nonzero	1	GBScleanR_noIPO	0.490035	0.402279	0.107685	0.0361329	0.0330612	0.0523473
hetP2_F1	1000	nonzero	1	magicImpute	0.578432	0.269619	0.151948	0.0616945	0.0542853	0.0681449
hetP2_F1	1000	nonzero	2	GBScleanR	0.804981	0.150887	0.0441323	0.0301956	0.0191085	0.0279654
hetP2_F1	1000	nonzero	2	GBScleanR_fixBias	0.519273	0.394613	0.0861145	0.0364684	0.0271588	0.0465469
hetP2_F1	1000	nonzero	2	GBScleanR_fixMismap	0.821011	0.137429	0.0415597	0.0299205	0.0191908	0.0262389
hetP2_F1	1000	nonzero	2	GBScleanR_noIPO	0.498069	0.386326	0.115605	0.0403136	0.0259952	0.0533901
hetP2_F1	1000	nonzero	2	magicImpute	0.61445	0.268708	0.116842	0.0468614	0.0473682	0.0503389
hetP2_F1	1000	nonzero	3	GBScleanR	0.850045	0.116648	0.0333065	0.0231172	0.0127581	0.0216535
hetP2_F1	1000	nonzero	3	GBScleanR_fixBias	0.4957	0.425132	0.0791677	0.0271769	0.0321628	0.0444138
hetP2_F1	1000	nonzero	3	GBScleanR_fixMismap	0.846715	0.119824	0.0334613	0.0234078	0.0133512	0.0217554
hetP2_F1	1000	nonzero	3	GBScleanR_noIPO	0.544382	0.3485	0.107118	0.030288	0.0296139	0.041999
hetP2_F1	1000	nonzero	3	magicImpute	0.620358	0.264647	0.114995	0.0471323	0.052728	0.0537928
hetP2_F1	1000	nonzero	10	GBScleanR	0.907308	0.0754371	0.0172548	0.0131941	0.00776806	0.0120702
hetP2_F1	1000	nonzero	10	GBScleanR_fixBias	0.564837	0.37245	0.0627129	0.021031	0.0234452	0.0246712
hetP2_F1	1000	nonzero	10	GBScleanR_fixMismap	0.909816	0.0736548	0.016529	0.0125835	0.00713662	0.0115362
hetP2_F1	1000	nonzero	10	GBScleanR_noIPO	0.591477	0.333506	0.0750161	0.0267275	0.0264749	0.024414
hetP2_F1	1000	nonzero	10	magicImpute	0.642161	0.276681	0.0811581	0.03134	0.0456853	0.0422547
hetP2_F1	1000	nonzero	20	GBScleanR	0.927513	0.0601677	0.0123194	0.00929035	0.00489717	0.00865752
hetP2_F1	1000	nonzero	20	GBScleanR_fixBias	0.573944	0.360984	0.0650726	0.0190907	0.0208269	0.0248006
hetP2_F1	1000	nonzero	20	GBScleanR_fixMismap	0.931958	0.0564516	0.0115903	0.0100561	0.00623277	0.00841321
hetP2_F1	1000	nonzero	20	GBScleanR_noIPO	0.592492	0.336424	0.0710839	0.0182934	0.019066	0.0222033
hetP2_F1	1000	nonzero	20	magicImpute	0.648045	0.274008	0.0779468	0.0327161	0.046133	0.0417541
homoP8_RIL	10	allowzero	0.1	GBScleanR	0.418548	0.191613	0.389839	0.103952	0.0370679	0.123829
homoP8_RIL	10	allowzero	0.1	GBScleanR_fixBias	0.446613	0.207258	0.346129	0.100071	0.0356971	0.116102
homoP8_RIL	10	allowzero	0.1	GBScleanR_fixMismap	0.455645	0.18	0.364355	0.108157	0.0205035	0.121397
homoP8_RIL	10	allowzero	0.1	GBScleanR_noIPO	0.451774	0.183871	0.364355	0.100281	0.0286009	0.122343
homoP8_RIL	10	allowzero	0.1	magicImpute	0.408871	0.178871	0.412258	0.104951	0.0252682	0.117044
homoP8_RIL	10	allowzero	0.25	GBScleanR	0.565968	0.249194	0.184839	0.0802263	0.0374747	0.0742333
homoP8_RIL	10	allowzero	0.25	GBScleanR_fixBias	0.561774	0.257097	0.181129	0.0745048	0.0329162	0.0847318
homoP8_RIL	10	allowzero	0.25	GBScleanR_fixMismap	0.575484	0.225645	0.198871	0.086004	0.0327423	0.0990913
homoP8_RIL	10	allowzero	0.25	GBScleanR_noIPO	0.573548	0.223226	0.203226	0.0807211	0.0323046	0.102653
homoP8_RIL	10	allowzero	0.25	magicImpute	0.542419	0.240484	0.217097	0.0794719	0.0420831	0.0837717
homoP8_RIL	10	allowzero	0.5	GBScleanR	0.624516	0.237258	0.138226	0.069755	0.0262666	0.0774494
homoP8_RIL	10	allowzero	0.5	GBScleanR_fixBias	0.63371	0.226452	0.139839	0.0768552	0.0220128	0.0783142
homoP8_RIL	10	allowzero	0.5	GBScleanR_fixMismap	0.636129	0.232097	0.131774	0.0732889	0.02553	0.077959
homoP8_RIL	10	allowzero	0.5	GBScleanR_noIPO	0.631452	0.235323	0.133226	0.0787015	0.0206335	0.0783664
homoP8_RIL	10	allowzero	0.5	magicImpute	0.607419	0.258387	0.134194	0.0801209	0.0167065	0.0784939
homoP8_RIL	10	allowzero	0.75	GBScleanR	0.645806	0.253387	0.100806	0.0517483	0.0286761	0.0521325
homoP8_RIL	10	allowzero	0.75	GBScleanR_fixBias	0.655968	0.241129	0.102903	0.0550389	0.0286035	0.0546158
homoP8_RIL	10	allowzero	0.75	GBScleanR_fixMismap	0.650968	0.248065	0.100968	0.0585464	0.0330966	0.0510679
homoP8_RIL	10	allowzero	0.75	GBScleanR_noIPO	0.65	0.245645	0.104355	0.0611061	0.0337902	0.0550126
homoP8_RIL	10	allowzero	0.75	magicImpute	0.629677	0.271452	0.098871	0.0612677	0.0299347	0.0551071
homoP8_RIL	10	allowzero	1	GBScleanR	0.655645	0.246613	0.0977419	0.0426277	0.0250845	0.0386962
homoP8_RIL	10	allowzero	1	GBScleanR_fixBias	0.656129	0.251129	0.0927419	0.0345662	0.017702	0.0338176
homoP8_RIL	10	allowzero	1	GBScleanR_fixMismap	0.666774	0.230645	0.102581	0.0541075	0.0351154	0.0617751
homoP8_RIL	10	allowzero	1	GBScleanR_noIPO	0.674032	0.227419	0.0985484	0.056615	0.0238385	0.0566099
homoP8_RIL	10	allowzero	1	magicImpute	0.649194	0.262419	0.0883871	0.0599806	0.0370075	0.0487904
homoP8_RIL	10	allowzero	2	GBScleanR	0.713065	0.231452	0.0554839	0.0314086	0.0243928	0.0202053
homoP8_RIL	10	allowzero	2	GBScleanR_fixBias	0.708548	0.229032	0.0624194	0.0312203	0.014061	0.0241403
homoP8_RIL	10	allowzero	2	GBScleanR_fixMismap	0.722581	0.221613	0.0558065	0.0320152	0.0256289	0.0207418
homoP8_RIL	10	allowzero	2	GBScleanR_noIPO	0.716935	0.227581	0.0554839	0.0291738	0.0214306	0.0233757
homoP8_RIL	10	allowzero	2	magicImpute	0.703871	0.247742	0.0483871	0.0486623	0.0343514	0.0264044
homoP8_RIL	10	allowzero	3	GBScleanR	0.737258	0.219677	0.0430645	0.028967	0.0252608	0.019973
homoP8_RIL	10	allowzero	3	GBScleanR_fixBias	0.738548	0.21	0.0514516	0.0387578	0.0289705	0.026822
homoP8_RIL	10	allowzero	3	GBScleanR_fixMismap	0.742742	0.209839	0.0474194	0.0346701	0.0245841	0.023102
homoP8_RIL	10	allowzero	3	GBScleanR_noIPO	0.738871	0.215161	0.0459677	0.0348796	0.0273845	0.0231526
homoP8_RIL	10	allowzero	3	magicImpute	0.713548	0.245645	0.0408065	0.0440677	0.0377192	0.0232125
homoP8_RIL	10	allowzero	10	GBScleanR	0.795161	0.176774	0.0280645	0.026459	0.0178993	0.0158433
homoP8_RIL	10	allowzero	10	GBScleanR_fixBias	0.800806	0.170323	0.028871	0.0320265	0.0216287	0.0170939
homoP8_RIL	10	allowzero	10	GBScleanR_fixMismap	0.804516	0.171613	0.023871	0.0232467	0.0204753	0.0109604
homoP8_RIL	10	allowzero	10	GBScleanR_noIPO	0.808065	0.168387	0.0235484	0.0272236	0.0236339	0.0103472
homoP8_RIL	10	allowzero	10	magicImpute	0.778871	0.203387	0.0177419	0.0360532	0.0311034	0.0100294
homoP8_RIL	10	allowzero	20	GBScleanR	0.85	0.133226	0.0167742	0.0270425	0.0291832	0.00870901
homoP8_RIL	10	allowzero	20	GBScleanR_fixBias	0.84871	0.136452	0.0148387	0.0272639	0.0274478	0.00740297
homoP8_RIL	10	allowzero	20	GBScleanR_fixMismap	0.845	0.139355	0.0156452	0.026101	0.0262198	0.010343
homoP8_RIL	10	allowzero	20	GBScleanR_noIPO	0.849194	0.135	0.0158065	0.0253915	0.027383	0.00842561
homoP8_RIL	10	allowzero	20	magicImpute	0.82	0.171129	0.00887097	0.0321881	0.031811	0.00618864
homoP8_RIL	10	nonzero	0.1	GBScleanR	0.642419	0.041129	0.316452	0.117024	0.0220004	0.117258
homoP8_RIL	10	nonzero	0.1	GBScleanR_fixBias	0.644516	0.0406452	0.314839	0.116289	0.0229715	0.115687
homoP8_RIL	10	nonzero	0.1	GBScleanR_fixMismap	0.649677	0.0230645	0.327258	0.135223	0.0167281	0.130937
homoP8_RIL	10	nonzero	0.1	GBScleanR_noIPO	0.649355	0.0230645	0.327581	0.135006	0.0163436	0.131369
homoP8_RIL	10	nonzero	0.1	magicImpute	0.610484	0.0164516	0.373065	0.136541	0.0142204	0.132588
homoP8_RIL	10	nonzero	0.25	GBScleanR	0.779677	0.0570968	0.163226	0.067289	0.020191	0.0548113
homoP8_RIL	10	nonzero	0.25	GBScleanR_fixBias	0.778226	0.0577419	0.164032	0.0678368	0.0219023	0.0550442
homoP8_RIL	10	nonzero	0.25	GBScleanR_fixMismap	0.779839	0.0227419	0.197419	0.0884282	0.0119845	0.0844863
homoP8_RIL	10	nonzero	0.25	GBScleanR_noIPO	0.778548	0.0235484	0.197903	0.0896546	0.0129301	0.0855702
homoP8_RIL	10	nonzero	0.25	magicImpute	0.764194	0.021129	0.214677	0.102339	0.0150432	0.0961913
homoP8_RIL	10	nonzero	0.5	GBScleanR	0.857258	0.0262903	0.116452	0.0595841	0.0138966	0.0612847
homoP8_RIL	10	nonzero	0.5	GBScleanR_fixBias	0.857258	0.0264516	0.11629	0.0611309	0.0138372	0.0624094
homoP8_RIL	10	nonzero	0.5	GBScleanR_fixMismap	0.855806	0.0159677	0.128226	0.057746	0.0123878	0.0601586
homoP8_RIL	10	nonzero	0.5	GBScleanR_noIPO	0.855968	0.0156452	0.128387	0.0588215	0.0123317	0.0602064
homoP8_RIL	10	nonzero	0.5	magicImpute	0.852581	0.0132258	0.134194	0.0662718	0.0111952	0.0664617
homoP8_RIL	10	nonzero	0.75	GBScleanR	0.872097	0.0325806	0.0953226	0.0392514	0.0186521	0.0428657
homoP8_RIL	10	nonzero	0.75	GBScleanR_fixBias	0.874194	0.0335484	0.0922581	0.0422787	0.0181335	0.0433775
homoP8_RIL	10	nonzero	0.75	GBScleanR_fixMismap	0.88871	0.0146774	0.0966129	0.0378641	0.015609	0.0409623
homoP8_RIL	10	nonzero	0.75	GBScleanR_noIPO	0.887097	0.0146774	0.0982258	0.0398358	0.0157197	0.0433351
homoP8_RIL	10	nonzero	0.75	magicImpute	0.881935	0.0129032	0.105161	0.0437556	0.0129032	0.0453898
homoP8_RIL	10	nonzero	1	GBScleanR	0.885484	0.02	0.0945161	0.0493863	0.0116854	0.048923
homoP8_RIL	10	nonzero	1	GBScleanR_fixBias	0.885968	0.0196774	0.0943548	0.048459	0.0114252	0.0490825
homoP8_RIL	10	nonzero	1	GBScleanR_fixMismap	0.896452	0.011129	0.0924194	0.0440913	0.00989744	0.0422517
homoP8_RIL	10	nonzero	1	GBScleanR_noIPO	0.896452	0.011129	0.0924194	0.0440913	0.00989744	0.0422517
homoP8_RIL	10	nonzero	1	magicImpute	0.891935	0.00870968	0.0993548	0.0534507	0.0100926	0.0511527
homoP8_RIL	10	nonzero	2	GBScleanR	0.917742	0.0185484	0.0637097	0.0402544	0.0125685	0.0372115
homoP8_RIL	10	nonzero	2	GBScleanR_fixBias	0.917581	0.0187097	0.0637097	0.0395843	0.0127273	0.0368446
homoP8_RIL	10	nonzero	2	GBScleanR_fixMismap	0.928065	0.00870968	0.0632258	0.0365607	0.00768648	0.0325329
homoP8_RIL	10	nonzero	2	GBScleanR_noIPO	0.927258	0.00870968	0.0640323	0.0373062	0.0076109	0.0332556
homoP8_RIL	10	nonzero	2	magicImpute	0.925968	0.00709677	0.0669355	0.0396135	0.00757282	0.0358828
homoP8_RIL	10	nonzero	3	GBScleanR	0.945161	0.0195161	0.0353226	0.0252974	0.0107109	0.0233292
homoP8_RIL	10	nonzero	3	GBScleanR_fixBias	0.941935	0.018871	0.0391935	0.032703	0.0103709	0.0311183
homoP8_RIL	10	nonzero	3	GBScleanR_fixMismap	0.945484	0.00903226	0.0454839	0.0319411	0.0122174	0.031292
homoP8_RIL	10	nonzero	3	GBScleanR_noIPO	0.944839	0.00887097	0.0462903	0.0333922	0.0120038	0.0327476
homoP8_RIL	10	nonzero	3	magicImpute	0.942419	0.00951613	0.0480645	0.0382821	0.0114416	0.0347413
homoP8_RIL	10	nonzero	10	GBScleanR	0.973065	0.00903226	0.0179032	0.0124483	0.0084735	0.00932606
homoP8_RIL	10	nonzero	10	GBScleanR_fixBias	0.970323	0.00903226	0.0206452	0.0153805	0.00837054	0.0126955
homoP8_RIL	10	nonzero	10	GBScleanR_fixMismap	0.977581	0.00419355	0.0182258	0.0126875	0.00772399	0.00826105
homoP8_RIL	10	nonzero	10	GBScleanR_noIPO	0.975161	0.00419355	0.0206452	0.0148449	0.00772399	0.011526
homoP8_RIL	10	nonzero	10	magicImpute	0.974194	0.00403226	0.0217742	0.0168649	0.0076128	0.0141685
homoP8_RIL	10	nonzero	20	GBScleanR	0.977258	0.00870968	0.0140323	0.00802679	0.00569994	0.00713455
homoP8_RIL	10	nonzero	20	GBScleanR_fixBias	0.977903	0.00822581	0.013871	0.00733433	0.00534669	0.00697683
homoP8_RIL	10	nonzero	20	GBScleanR_fixMismap	0.980484	0.00467742	0.0148387	0.0103821	0.00506918	0.00939861
homoP8_RIL	10	nonzero	20	GBScleanR_noIPO	0.981452	0.00467742	0.013871	0.00992078	0.00506918	0.00994842
homoP8_RIL	10	nonzero	20	magicImpute	0.983065	0.00306452	0.013871	0.00890755	0.00446269	0.00925606
homoP8_RIL	100	allowzero	0.1	GBScleanR	0.445419	0.203855	0.350726	0.0828984	0.0414064	0.105684
homoP8_RIL	100	allowzero	0.1	GBScleanR_fixBias	0.455758	0.209871	0.334371	0.0825921	0.0418899	0.103695
homoP8_RIL	100	allowzero	0.1	GBScleanR_fixMismap	0.464581	0.206871	0.328548	0.0848103	0.0422785	0.105604
homoP8_RIL	100	allowzero	0.1	GBScleanR_noIPO	0.466887	0.20521	0.327903	0.0848129	0.040959	0.106118
homoP8_RIL	100	allowzero	0.1	magicImpute	0.446629	0.229597	0.323774	0.0712744	0.0405448	0.0841552
homoP8_RIL	100	allowzero	0.25	GBScleanR	0.579468	0.234968	0.185565	0.0616165	0.0284774	0.0660407
homoP8_RIL	100	allowzero	0.25	GBScleanR_fixBias	0.584903	0.232016	0.183081	0.0606284	0.0306159	0.0655672
homoP8_RIL	100	allowzero	0.25	GBScleanR_fixMismap	0.588081	0.231	0.180919	0.0633463	0.0253747	0.0677462
homoP8_RIL	100	allowzero	0.25	GBScleanR_noIPO	0.590419	0.227968	0.181613	0.0641513	0.0256914	0.0684316
homoP8_RIL	100	allowzero	0.25	magicImpute	0.570145	0.2545	0.175355	0.0621522	0.0293709	0.0616166
homoP8_RIL	100	allowzero	0.5	GBScleanR	0.65929	0.230435	0.110274	0.0507748	0.0255677	0.0487402
homoP8_RIL	100	allowzero	0.5	GBScleanR_fixBias	0.66221	0.223452	0.114339	0.0539426	0.0274958	0.0505537
homoP8_RIL	100	allowzero	0.5	GBScleanR_fixMismap	0.675613	0.226613	0.0977742	0.0493364	0.0262502	0.0469717
homoP8_RIL	100	allowzero	0.5	GBScleanR_noIPO	0.672694	0.226984	0.100323	0.0506032	0.0254681	0.0486422
homoP8_RIL	100	allowzero	0.5	magicImpute	0.655968	0.249855	0.0941774	0.0505452	0.0295277	0.0440263
homoP8_RIL	100	allowzero	0.75	GBScleanR	0.701677	0.211274	0.0870484	0.0448026	0.0246092	0.0393229
homoP8_RIL	100	allowzero	0.75	GBScleanR_fixBias	0.701629	0.212661	0.0857097	0.0465382	0.0248767	0.0375939
homoP8_RIL	100	allowzero	0.75	GBScleanR_fixMismap	0.712097	0.208871	0.0790323	0.0388367	0.0237739	0.0318044
homoP8_RIL	100	allowzero	0.75	GBScleanR_noIPO	0.715597	0.203	0.0814032	0.0392577	0.0208389	0.0357858
homoP8_RIL	100	allowzero	0.75	magicImpute	0.690081	0.235758	0.0741613	0.0440487	0.0271551	0.0318787
homoP8_RIL	100	allowzero	1	GBScleanR	0.728968	0.200613	0.0704194	0.0425024	0.0250571	0.0350601
homoP8_RIL	100	allowzero	1	GBScleanR_fixBias	0.724758	0.203548	0.0716935	0.0456753	0.0246972	0.0355766
homoP8_RIL	100	allowzero	1	GBScleanR_fixMismap	0.73071	0.202661	0.066629	0.04314	0.0268684	0.0356742
homoP8_RIL	100	allowzero	1	GBScleanR_noIPO	0.73079	0.198532	0.0706774	0.0467678	0.0247228	0.0380699
homoP8_RIL	100	allowzero	1	magicImpute	0.716339	0.224984	0.0586774	0.0477016	0.03266	0.0333395
homoP8_RIL	100	allowzero	2	GBScleanR	0.774629	0.177048	0.0483226	0.0359436	0.0257502	0.0234023
homoP8_RIL	100	allowzero	2	GBScleanR_fixBias	0.778016	0.174145	0.0478387	0.0383459	0.0244141	0.0257904
homoP8_RIL	100	allowzero	2	GBScleanR_fixMismap	0.781048	0.174468	0.0444839	0.0341275	0.0246887	0.0206122
homoP8_RIL	100	allowzero	2	GBScleanR_noIPO	0.78129	0.173242	0.0454677	0.037153	0.0247748	0.0238591
homoP8_RIL	100	allowzero	2	magicImpute	0.7695	0.190581	0.0399194	0.0371241	0.0249414	0.0216774
homoP8_RIL	100	allowzero	3	GBScleanR	0.794919	0.164968	0.0401129	0.033487	0.0228365	0.0223886
homoP8_RIL	100	allowzero	3	GBScleanR_fixBias	0.797516	0.164581	0.0379032	0.0343409	0.0225176	0.0232656
homoP8_RIL	100	allowzero	3	GBScleanR_fixMismap	0.803387	0.158984	0.037629	0.0337528	0.0220915	0.0223726
homoP8_RIL	100	allowzero	3	GBScleanR_noIPO	0.800258	0.161935	0.0378065	0.0339006	0.0209984	0.0241575
homoP8_RIL	100	allowzero	3	magicImpute	0.789694	0.176629	0.0336774	0.0389579	0.0269652	0.0235438
homoP8_RIL	100	allowzero	10	GBScleanR	0.870113	0.110661	0.0192258	0.0229929	0.01764	0.0118804
homoP8_RIL	100	allowzero	10	GBScleanR_fixBias	0.867694	0.110597	0.0217097	0.0269807	0.0189449	0.0150283
homoP8_RIL	100	allowzero	10	GBScleanR_fixMismap	0.874323	0.106	0.0196774	0.0237221	0.0164374	0.0134281
homoP8_RIL	100	allowzero	10	GBScleanR_noIPO	0.867016	0.111113	0.021871	0.0287525	0.0188582	0.0171987
homoP8_RIL	100	allowzero	10	magicImpute	0.860984	0.11921	0.0198065	0.0294275	0.0188891	0.0174667
homoP8_RIL	100	allowzero	20	GBScleanR	0.906177	0.0789194	0.0149032	0.0219505	0.0159871	0.0106128
homoP8_RIL	100	allowzero	20	GBScleanR_fixBias	0.899581	0.0835645	0.0168548	0.0256662	0.0172755	0.0131121
homoP8_RIL	100	allowzero	20	GBScleanR_fixMismap	0.904194	0.0808387	0.0149677	0.0214123	0.0159311	0.0106818
homoP8_RIL	100	allowzero	20	GBScleanR_noIPO	0.899935	0.0826935	0.017371	0.0256859	0.0175279	0.0133828
homoP8_RIL	100	allowzero	20	magicImpute	0.891306	0.0911129	0.0175806	0.0268298	0.0165273	0.0155475
homoP8_RIL	100	nonzero	0.1	GBScleanR	0.587403	0.0529355	0.359661	0.111469	0.0418435	0.113317
homoP8_RIL	100	nonzero	0.1	GBScleanR_fixBias	0.583355	0.0552903	0.361355	0.113966	0.0429674	0.115148
homoP8_RIL	100	nonzero	0.1	GBScleanR_fixMismap	0.602774	0.0317742	0.365452	0.112662	0.0345827	0.111679
homoP8_RIL	100	nonzero	0.1	GBScleanR_noIPO	0.618161	0.0330645	0.348774	0.10962	0.0362861	0.109285
homoP8_RIL	100	nonzero	0.1	magicImpute	0.585274	0.0235645	0.391161	0.11813	0.0246651	0.116935
homoP8_RIL	100	nonzero	0.25	GBScleanR	0.785565	0.0336129	0.180823	0.0879445	0.0268883	0.079284
homoP8_RIL	100	nonzero	0.25	GBScleanR_fixBias	0.785968	0.0335	0.180532	0.0879881	0.0267424	0.0797886
homoP8_RIL	100	nonzero	0.25	GBScleanR_fixMismap	0.804613	0.0249032	0.170484	0.0857483	0.0241879	0.0784452
homoP8_RIL	100	nonzero	0.25	GBScleanR_noIPO	0.80479	0.0248871	0.170323	0.0856193	0.0241237	0.0785733
homoP8_RIL	100	nonzero	0.25	magicImpute	0.792758	0.0189516	0.18829	0.0893784	0.0204563	0.084501
homoP8_RIL	100	nonzero	0.5	GBScleanR	0.858032	0.0222581	0.11971	0.0579218	0.018427	0.0529089
homoP8_RIL	100	nonzero	0.5	GBScleanR_fixBias	0.861016	0.0228871	0.116097	0.0582737	0.0194533	0.0525238
homoP8_RIL	100	nonzero	0.5	GBScleanR_fixMismap	0.87529	0.0153387	0.109371	0.0523569	0.017176	0.0480294
homoP8_RIL	100	nonzero	0.5	GBScleanR_noIPO	0.87279	0.0152581	0.111952	0.0582753	0.0170685	0.0546857
homoP8_RIL	100	nonzero	0.5	magicImpute	0.866339	0.0131129	0.120548	0.0646348	0.0156405	0.0608405
homoP8_RIL	100	nonzero	0.75	GBScleanR	0.894323	0.0224194	0.0832581	0.0446354	0.02271	0.0355
homoP8_RIL	100	nonzero	0.75	GBScleanR_fixBias	0.894113	0.0225968	0.0832903	0.0463055	0.0232543	0.0379387
homoP8_RIL	100	nonzero	0.75	GBScleanR_fixMismap	0.903113	0.0142903	0.0825968	0.0438501	0.0184085	0.0363055
homoP8_RIL	100	nonzero	0.75	GBScleanR_noIPO	0.901839	0.0142097	0.0839516	0.0456434	0.0183337	0.0380126
homoP8_RIL	100	nonzero	0.75	magicImpute	0.897548	0.0120645	0.0903871	0.0519703	0.0170624	0.04486
homoP8_RIL	100	nonzero	1	GBScleanR	0.894629	0.0209839	0.0843871	0.0427485	0.0142807	0.0398858
homoP8_RIL	100	nonzero	1	GBScleanR_fixBias	0.897145	0.0255968	0.0772581	0.0453157	0.0181984	0.0390049
homoP8_RIL	100	nonzero	1	GBScleanR_fixMismap	0.908758	0.0110484	0.0801935	0.0434836	0.0135652	0.0395412
homoP8_RIL	100	nonzero	1	GBScleanR_noIPO	0.913629	0.0147742	0.0715968	0.0448251	0.0169902	0.0389012
homoP8_RIL	100	nonzero	1	magicImpute	0.912419	0.0117097	0.075871	0.0476458	0.0153179	0.0423104
homoP8_RIL	100	nonzero	2	GBScleanR	0.929887	0.0180161	0.0520968	0.0329132	0.01344	0.0292446
homoP8_RIL	100	nonzero	2	GBScleanR_fixBias	0.928403	0.0192903	0.0523065	0.036495	0.0147021	0.0299906
homoP8_RIL	100	nonzero	2	GBScleanR_fixMismap	0.941806	0.00941935	0.0487742	0.03419	0.011785	0.0313661
homoP8_RIL	100	nonzero	2	GBScleanR_noIPO	0.939823	0.0101452	0.0500323	0.0372658	0.0126197	0.0319577
homoP8_RIL	100	nonzero	2	magicImpute	0.936468	0.0093871	0.0541452	0.0402341	0.0120685	0.0354944
homoP8_RIL	100	nonzero	3	GBScleanR	0.946661	0.0168065	0.0365323	0.0264374	0.0131297	0.0193091
homoP8_RIL	100	nonzero	3	GBScleanR_fixBias	0.941855	0.0188387	0.0393065	0.0353863	0.0144078	0.0266142
homoP8_RIL	100	nonzero	3	GBScleanR_fixMismap	0.953129	0.0098871	0.0369839	0.0271335	0.0138323	0.0201168
homoP8_RIL	100	nonzero	3	GBScleanR_noIPO	0.951177	0.0103065	0.0385161	0.0337804	0.0133691	0.0266059
homoP8_RIL	100	nonzero	3	magicImpute	0.949323	0.00953226	0.0411452	0.0364152	0.0137111	0.0286106
homoP8_RIL	100	nonzero	10	GBScleanR	0.970677	0.00783871	0.0214839	0.014937	0.00534704	0.0132208
homoP8_RIL	100	nonzero	10	GBScleanR_fixBias	0.961903	0.0163065	0.0217903	0.0266991	0.0150151	0.0158272
homoP8_RIL	100	nonzero	10	GBScleanR_fixMismap	0.977032	0.00164516	0.0213226	0.0140985	0.00297122	0.0129349
homoP8_RIL	100	nonzero	10	GBScleanR_noIPO	0.969323	0.00835484	0.0223226	0.0276127	0.0132338	0.0178235
homoP8_RIL	100	nonzero	10	magicImpute	0.966919	0.00798387	0.0250968	0.0314199	0.0130316	0.0222835
homoP8_RIL	100	nonzero	20	GBScleanR	0.977048	0.00743548	0.0155161	0.0125624	0.00407453	0.0104999
homoP8_RIL	100	nonzero	20	GBScleanR_fixBias	0.968645	0.0145	0.0168548	0.0251811	0.0144817	0.0139265
homoP8_RIL	100	nonzero	20	GBScleanR_fixMismap	0.983387	0.00112903	0.0154839	0.0114956	0.00236581	0.0101051
homoP8_RIL	100	nonzero	20	GBScleanR_noIPO	0.974774	0.00767742	0.0175484	0.0254367	0.0132768	0.0158086
homoP8_RIL	100	nonzero	20	magicImpute	0.972855	0.00737097	0.0197742	0.0298877	0.0131038	0.0213861
homoP8_RIL	1000	allowzero	0.1	GBScleanR	0.470473	0.208113	0.321415	0.0958743	0.0380768	0.103547
homoP8_RIL	1000	allowzero	0.1	GBScleanR_fixBias	0.474368	0.210539	0.315094	0.0935429	0.0382353	0.100919
homoP8_RIL	1000	allowzero	0.1	GBScleanR_fixMismap	0.494926	0.210326	0.294748	0.0923749	0.0367416	0.0971468
homoP8_RIL	1000	allowzero	0.1	GBScleanR_noIPO	0.49511	0.208381	0.29651	0.0925303	0.0367761	0.0974079
homoP8_RIL	1000	allowzero	0.1	magicImpute	0.474708	0.237887	0.287405	0.0853521	0.0403065	0.0775016
homoP8_RIL	1000	allowzero	0.25	GBScleanR	0.602455	0.20496	0.192585	0.0752238	0.0333078	0.0728443
homoP8_RIL	1000	allowzero	0.25	GBScleanR_fixBias	0.602774	0.20305	0.194176	0.0784079	0.0354554	0.0737401
homoP8_RIL	1000	allowzero	0.25	GBScleanR_fixMismap	0.628218	0.198153	0.173629	0.0760494	0.0326341	0.0720217
homoP8_RIL	1000	allowzero	0.25	GBScleanR_noIPO	0.632013	0.195029	0.172958	0.0751142	0.0323723	0.0708929
homoP8_RIL	1000	allowzero	0.25	magicImpute	0.609831	0.219518	0.170652	0.0776941	0.0394563	0.064958
homoP8_RIL	1000	allowzero	0.5	GBScleanR	0.716974	0.171644	0.111382	0.0624404	0.0286864	0.0544004
homoP8_RIL	1000	allowzero	0.5	GBScleanR_fixBias	0.720695	0.172887	0.106418	0.0599576	0.0281918	0.0509674
homoP8_RIL	1000	allowzero	0.5	GBScleanR_fixMismap	0.727316	0.167592	0.105092	0.0601804	0.0281739	0.0519753
homoP8_RIL	1000	allowzero	0.5	GBScleanR_noIPO	0.727182	0.169669	0.103148	0.059483	0.0279086	0.0510841
homoP8_RIL	1000	allowzero	0.5	magicImpute	0.704792	0.191661	0.103547	0.0609206	0.0309401	0.0472594
homoP8_RIL	1000	allowzero	0.75	GBScleanR	0.753548	0.159697	0.0867548	0.0537672	0.0273108	0.0445182
homoP8_RIL	1000	allowzero	0.75	GBScleanR_fixBias	0.748129	0.167795	0.0840758	0.0547701	0.0308594	0.0426792
homoP8_RIL	1000	allowzero	0.75	GBScleanR_fixMismap	0.757571	0.159577	0.0828516	0.0519083	0.0272712	0.0422717
homoP8_RIL	1000	allowzero	0.75	GBScleanR_noIPO	0.757331	0.161356	0.0813129	0.0524905	0.0281845	0.0414774
homoP8_RIL	1000	allowzero	0.75	magicImpute	0.735627	0.181868	0.0825048	0.0556596	0.0334875	0.0398339
homoP8_RIL	1000	allowzero	1	GBScleanR	0.78179	0.143184	0.0750258	0.0509245	0.0254454	0.042005
homoP8_RIL	1000	allowzero	1	GBScleanR_fixBias	0.777731	0.151129	0.0711403	0.0492692	0.0264764	0.0371573
homoP8_RIL	1000	allowzero	1	GBScleanR_fixMismap	0.784129	0.142418	0.0734532	0.04953	0.0247455	0.0410649
homoP8_RIL	1000	allowzero	1	GBScleanR_noIPO	0.783431	0.147995	0.0685742	0.0489168	0.0270187	0.0366962
homoP8_RIL	1000	allowzero	1	magicImpute	0.762915	0.166847	0.0702387	0.0519508	0.0308481	0.0367388
homoP8_RIL	1000	allowzero	2	GBScleanR	0.835448	0.113524	0.0510274	0.0373608	0.0187821	0.0302281
homoP8_RIL	1000	allowzero	2	GBScleanR_fixBias	0.826497	0.123103	0.0504	0.0394186	0.0222247	0.0281677
homoP8_RIL	1000	allowzero	2	GBScleanR_fixMismap	0.836147	0.113073	0.0507806	0.037652	0.0202426	0.029777
homoP8_RIL	1000	allowzero	2	GBScleanR_noIPO	0.829381	0.121735	0.0488839	0.039309	0.0221064	0.0280408
homoP8_RIL	1000	allowzero	2	magicImpute	0.813276	0.137587	0.0491371	0.0410054	0.0240427	0.028526
homoP8_RIL	1000	allowzero	3	GBScleanR	0.86264	0.0965129	0.0408468	0.0307142	0.0167268	0.0242439
homoP8_RIL	1000	allowzero	3	GBScleanR_fixBias	0.851974	0.105603	0.0424226	0.0347625	0.0194481	0.0251914
homoP8_RIL	1000	allowzero	3	GBScleanR_fixMismap	0.863403	0.095571	0.0410258	0.0304488	0.0163233	0.0241552
homoP8_RIL	1000	allowzero	3	GBScleanR_noIPO	0.856342	0.103802	0.0398565	0.0341153	0.0194819	0.0241311
homoP8_RIL	1000	allowzero	3	magicImpute	0.838605	0.120016	0.041379	0.0365895	0.0205357	0.0258098
homoP8_RIL	1000	allowzero	10	GBScleanR	0.921035	0.0569903	0.0219742	0.0183291	0.00989356	0.0145609
homoP8_RIL	1000	allowzero	10	GBScleanR_fixBias	0.906268	0.0708694	0.0228629	0.0261514	0.0159876	0.016075
homoP8_RIL	1000	allowzero	10	GBScleanR_fixMismap	0.922953	0.0548129	0.0222339	0.018139	0.00921932	0.0147586
homoP8_RIL	1000	allowzero	10	GBScleanR_noIPO	0.907569	0.0699565	0.0224742	0.0256413	0.0152403	0.0159225
homoP8_RIL	1000	allowzero	10	magicImpute	0.896139	0.0808258	0.0230355	0.0280266	0.0160845	0.0182953
homoP8_RIL	1000	allowzero	20	GBScleanR	0.949521	0.0348306	0.0156484	0.0142954	0.00790174	0.0112172
homoP8_RIL	1000	allowzero	20	GBScleanR_fixBias	0.930461	0.05155	0.0179887	0.025149	0.0150662	0.0147452
homoP8_RIL	1000	allowzero	20	GBScleanR_fixMismap	0.949582	0.0346613	0.0157565	0.0140484	0.0076708	0.0111982
homoP8_RIL	1000	allowzero	20	GBScleanR_noIPO	0.932934	0.0496516	0.0174145	0.0244231	0.0146141	0.0143101
homoP8_RIL	1000	allowzero	20	magicImpute	0.923579	0.0586919	0.017729	0.0250266	0.0142184	0.0155218
homoP8_RIL	1000	nonzero	0.1	GBScleanR	0.601882	0.0407613	0.357356	0.123885	0.0359297	0.124765
homoP8_RIL	1000	nonzero	0.1	GBScleanR_fixBias	0.602577	0.0421661	0.355256	0.122851	0.0369323	0.123878
homoP8_RIL	1000	nonzero	0.1	GBScleanR_fixMismap	0.628261	0.033979	0.33776	0.12424	0.0347132	0.12342
homoP8_RIL	1000	nonzero	0.1	GBScleanR_noIPO	0.630295	0.033921	0.335784	0.123463	0.034793	0.122888
homoP8_RIL	1000	nonzero	0.1	magicImpute	0.594603	0.0227242	0.382673	0.127393	0.0254737	0.12776
homoP8_RIL	1000	nonzero	0.25	GBScleanR	0.776048	0.0287468	0.195205	0.0888261	0.0257472	0.0837672
homoP8_RIL	1000	nonzero	0.25	GBScleanR_fixBias	0.780935	0.0283258	0.190739	0.0883545	0.0259309	0.0831032
homoP8_RIL	1000	nonzero	0.25	GBScleanR_fixMismap	0.791474	0.0217597	0.186766	0.0864702	0.0245044	0.0814088
homoP8_RIL	1000	nonzero	0.25	GBScleanR_noIPO	0.797319	0.0222661	0.180415	0.0840644	0.0246959	0.079146
homoP8_RIL	1000	nonzero	0.25	magicImpute	0.783511	0.0174903	0.198998	0.0891061	0.0206043	0.0853716
homoP8_RIL	1000	nonzero	0.5	GBScleanR	0.852013	0.0173161	0.130671	0.0694816	0.0163279	0.0663863
homoP8_RIL	1000	nonzero	0.5	GBScleanR_fixBias	0.865787	0.0198887	0.114324	0.0620256	0.02052	0.0564992
homoP8_RIL	1000	nonzero	0.5	GBScleanR_fixMismap	0.856453	0.014079	0.129468	0.0698879	0.0159781	0.0667503
homoP8_RIL	1000	nonzero	0.5	GBScleanR_noIPO	0.868344	0.0172145	0.114442	0.0624423	0.0192163	0.0570241
homoP8_RIL	1000	nonzero	0.5	magicImpute	0.863615	0.0136806	0.122705	0.0657849	0.0173959	0.0606653
homoP8_RIL	1000	nonzero	0.75	GBScleanR	0.887623	0.0116097	0.100768	0.0571247	0.0137922	0.0533392
homoP8_RIL	1000	nonzero	0.75	GBScleanR_fixBias	0.895005	0.015771	0.0892242	0.052993	0.0186423	0.045259
homoP8_RIL	1000	nonzero	0.75	GBScleanR_fixMismap	0.891258	0.0105	0.0982419	0.0566727	0.0130762	0.0529939
homoP8_RIL	1000	nonzero	0.75	GBScleanR_noIPO	0.899198	0.0139645	0.0868371	0.0519693	0.0174726	0.0448008
homoP8_RIL	1000	nonzero	0.75	magicImpute	0.893719	0.012079	0.0942016	0.0569001	0.0153894	0.0505872
homoP8_RIL	1000	nonzero	1	GBScleanR	0.905442	0.0133371	0.081221	0.0497542	0.0121976	0.0465869
homoP8_RIL	1000	nonzero	1	GBScleanR_fixBias	0.91054	0.0165419	0.0729177	0.0473476	0.0163889	0.0410265
homoP8_RIL	1000	nonzero	1	GBScleanR_fixMismap	0.910587	0.00820323	0.0812097	0.0493902	0.0113826	0.0465313
homoP8_RIL	1000	nonzero	1	GBScleanR_noIPO	0.915985	0.0116903	0.0723242	0.0465752	0.0152659	0.0404318
homoP8_RIL	1000	nonzero	1	magicImpute	0.911644	0.0103371	0.0780194	0.0504266	0.0139236	0.0448607
homoP8_RIL	1000	nonzero	2	GBScleanR	0.929308	0.014021	0.056671	0.0368281	0.00850423	0.0343519
homoP8_RIL	1000	nonzero	2	GBScleanR_fixBias	0.930469	0.0177145	0.0518161	0.0380861	0.0155974	0.0306746
homoP8_RIL	1000	nonzero	2	GBScleanR_fixMismap	0.938282	0.00556774	0.05615	0.0360627	0.00779201	0.0338366
homoP8_RIL	1000	nonzero	2	GBScleanR_noIPO	0.939244	0.00964194	0.0511145	0.0376412	0.014133	0.0310742
homoP8_RIL	1000	nonzero	2	magicImpute	0.936352	0.00884516	0.0548032	0.0405929	0.0131501	0.0344512
homoP8_RIL	1000	nonzero	3	GBScleanR	0.941673	0.0151419	0.0431855	0.0295691	0.00741665	0.0278667
homoP8_RIL	1000	nonzero	3	GBScleanR_fixBias	0.94044	0.0186726	0.0408871	0.0336527	0.0146842	0.02593
homoP8_RIL	1000	nonzero	3	GBScleanR_fixMismap	0.953345	0.00432258	0.0423323	0.0287109	0.0064224	0.0272143
homoP8_RIL	1000	nonzero	3	GBScleanR_noIPO	0.951434	0.0086	0.0399661	0.0329874	0.0133774	0.0261491
homoP8_RIL	1000	nonzero	3	magicImpute	0.948605	0.008	0.0433952	0.0366654	0.0126758	0.0301887
homoP8_RIL	1000	nonzero	10	GBScleanR	0.961008	0.0160081	0.0229839	0.0175056	0.0056252	0.0156068
homoP8_RIL	1000	nonzero	10	GBScleanR_fixBias	0.960158	0.0164435	0.0233984	0.026407	0.0127821	0.0178139
homoP8_RIL	1000	nonzero	10	GBScleanR_fixMismap	0.975542	0.00204677	0.0224113	0.0162824	0.0035165	0.0154009
homoP8_RIL	1000	nonzero	10	GBScleanR_noIPO	0.970077	0.00715323	0.0227694	0.0256323	0.0121282	0.0175887
homoP8_RIL	1000	nonzero	10	magicImpute	0.968519	0.00688065	0.0246	0.0283262	0.0116542	0.0204267
homoP8_RIL	1000	nonzero	20	GBScleanR	0.971632	0.0117226	0.0166452	0.0124695	0.00444347	0.0111589
homoP8_RIL	1000	nonzero	20	GBScleanR_fixBias	0.967669	0.0136387	0.0186919	0.0238536	0.0126971	0.0149016
homoP8_RIL	1000	nonzero	20	GBScleanR_fixMismap	0.983106	0.00139516	0.0154984	0.0117264	0.00257425	0.0108472
homoP8_RIL	1000	nonzero	20	GBScleanR_noIPO	0.976153	0.00679516	0.0170516	0.0230027	0.0120571	0.0143151
homoP8_RIL	1000	nonzero	20	magicImpute	0.974602	0.00640968	0.0189887	0.0255053	0.0115099	0.0173153

## Sheet: Supplementary Data 2
Scenario	No. of samples	Allow no read in founders	Average read depth	Tool	Correct(Mean)	Miscall(Mean)	Missing(Mean)	Correct(SD)	Miscall(SD)	Missing(SD)
homoP2_F2	10	allowzero	0.1	GBScleanR	0.773226	0.0830645	0.14371	0.0861028	0.0448933	0.0824579
homoP2_F2	10	allowzero	0.1	GBScleanR_fixBias	0.706452	0.0572581	0.23629	0.104392	0.0430662	0.0985742
homoP2_F2	10	allowzero	0.1	GBScleanR_fixMismap	0.756129	0.0604839	0.183387	0.103318	0.0347617	0.109054
homoP2_F2	10	allowzero	0.1	GBScleanR_noIPO	0.675	0.0320968	0.292903	0.13076	0.0198044	0.135657
homoP2_F2	10	allowzero	0.1	LB-Impute	0.730968	0.0595161	0.209516	0.0939363	0.037112	0.0790101
homoP2_F2	10	allowzero	0.1	magicImpute	0.615323	0.0966129	0.288065	0.111196	0.022003	0.115731
homoP2_F2	10	allowzero	0.25	GBScleanR	0.849032	0.0654839	0.0854839	0.0730953	0.0535112	0.0399806
homoP2_F2	10	allowzero	0.25	GBScleanR_fixBias	0.828065	0.0437097	0.128226	0.0715648	0.0298031	0.0694121
homoP2_F2	10	allowzero	0.25	GBScleanR_fixMismap	0.855161	0.0554839	0.0893548	0.0751912	0.0516588	0.055427
homoP2_F2	10	allowzero	0.25	GBScleanR_noIPO	0.832742	0.031129	0.136129	0.0746288	0.0197839	0.0738937
homoP2_F2	10	allowzero	0.25	LB-Impute	0.795806	0.0506452	0.153548	0.0830195	0.0358421	0.0619228
homoP2_F2	10	allowzero	0.25	magicImpute	0.774032	0.0920968	0.133871	0.065461	0.0214576	0.0634409
homoP2_F2	10	allowzero	0.5	GBScleanR	0.931452	0.0237097	0.0448387	0.0342085	0.0173723	0.0337624
homoP2_F2	10	allowzero	0.5	GBScleanR_fixBias	0.919032	0.0201613	0.0608065	0.0309203	0.0133275	0.0331075
homoP2_F2	10	allowzero	0.5	GBScleanR_fixMismap	0.929355	0.0196774	0.0509677	0.0340777	0.014759	0.031999
homoP2_F2	10	allowzero	0.5	GBScleanR_noIPO	0.914516	0.0112903	0.0741935	0.030791	0.00733236	0.0314229
homoP2_F2	10	allowzero	0.5	LB-Impute	0.803387	0.0285484	0.168065	0.0706675	0.0272878	0.0680051
homoP2_F2	10	allowzero	0.5	magicImpute	0.86629	0.0572581	0.0764516	0.0357472	0.0107862	0.0353794
homoP2_F2	10	allowzero	0.75	GBScleanR	0.94629	0.0130645	0.0406452	0.0245323	0.0152531	0.017616
homoP2_F2	10	allowzero	0.75	GBScleanR_fixBias	0.944355	0.0083871	0.0472581	0.0254711	0.010801	0.0205859
homoP2_F2	10	allowzero	0.75	GBScleanR_fixMismap	0.940645	0.0162903	0.0430645	0.0282736	0.0198772	0.0191906
homoP2_F2	10	allowzero	0.75	GBScleanR_noIPO	0.939355	0.0083871	0.0522581	0.0320351	0.010801	0.0255272
homoP2_F2	10	allowzero	0.75	LB-Impute	0.84871	0.0177419	0.133548	0.0688164	0.0153579	0.0598337
homoP2_F2	10	allowzero	0.75	magicImpute	0.907581	0.0393548	0.0530645	0.0221287	0.010263	0.0231926
homoP2_F2	10	allowzero	1	GBScleanR	0.951129	0.0170968	0.0317742	0.0228738	0.0157702	0.0169513
homoP2_F2	10	allowzero	1	GBScleanR_fixBias	0.950645	0.0106452	0.0387097	0.0215618	0.0161684	0.0144663
homoP2_F2	10	allowzero	1	GBScleanR_fixMismap	0.95371	0.0145161	0.0317742	0.022259	0.0142448	0.0157124
homoP2_F2	10	allowzero	1	GBScleanR_noIPO	0.947258	0.0101613	0.0425806	0.0262512	0.0152645	0.021642
homoP2_F2	10	allowzero	1	LB-Impute	0.844516	0.021129	0.134355	0.0610787	0.0141726	0.0499511
homoP2_F2	10	allowzero	1	magicImpute	0.922419	0.0298387	0.0477419	0.0253596	0.0145311	0.0250355
homoP2_F2	10	allowzero	2	GBScleanR	0.979677	0.00225806	0.0180645	0.0100352	0.00230619	0.00866242
homoP2_F2	10	allowzero	2	GBScleanR_fixBias	0.97871	0.00112903	0.0201613	0.0131429	0.00215725	0.0133924
homoP2_F2	10	allowzero	2	GBScleanR_fixMismap	0.978387	0.00129032	0.0203226	0.0119785	0.00148216	0.0111797
homoP2_F2	10	allowzero	2	GBScleanR_noIPO	0.975806	0.00274194	0.0214516	0.0153013	0.00228732	0.0145668
homoP2_F2	10	allowzero	2	LB-Impute	0.890484	0.00758065	0.101935	0.048527	0.00437107	0.045517
homoP2_F2	10	allowzero	2	magicImpute	0.965	0.0125806	0.0224194	0.0140825	0.00338325	0.0163859
homoP2_F2	10	allowzero	3	GBScleanR	0.987419	0.00145161	0.011129	0.00774641	0.0011901	0.00762039
homoP2_F2	10	allowzero	3	GBScleanR_fixBias	0.985323	0.00209677	0.0125806	0.00754414	0.00132786	0.00821719
homoP2_F2	10	allowzero	3	GBScleanR_fixMismap	0.987581	0.00145161	0.0109677	0.00721513	0.0011901	0.00712442
homoP2_F2	10	allowzero	3	GBScleanR_noIPO	0.987742	0.00145161	0.0108065	0.00779848	0.0011901	0.0076052
homoP2_F2	10	allowzero	3	LB-Impute	0.894194	0.00516129	0.100645	0.051164	0.00514559	0.0470619
homoP2_F2	10	allowzero	3	magicImpute	0.977742	0.00935484	0.0129032	0.00814654	0.00435451	0.00906038
homoP2_F2	10	allowzero	10	GBScleanR	0.996613	0.00112903	0.00225806	0.00233732	0.00108863	0.00230619
homoP2_F2	10	allowzero	10	GBScleanR_fixBias	0.996452	0.00129032	0.00225806	0.00272024	0.00102009	0.00286514
homoP2_F2	10	allowzero	10	GBScleanR_fixMismap	0.996452	0.00112903	0.00241935	0.0024987	0.00108863	0.00255022
homoP2_F2	10	allowzero	10	GBScleanR_noIPO	0.99629	0.00129032	0.00241935	0.00331856	0.00127228	0.00324813
homoP2_F2	10	allowzero	10	LB-Impute	0.887581	0.00677419	0.105645	0.0502454	0.00415059	0.0466179
homoP2_F2	10	allowzero	10	magicImpute	0.993226	0.00435484	0.00241935	0.003862	0.00187016	0.00324813
homoP2_F2	10	allowzero	20	GBScleanR	0.997258	0.000967742	0.00177419	0.00201882	0.0008329	0.001931
homoP2_F2	10	allowzero	20	GBScleanR_fixBias	0.997581	0.000967742	0.00145161	0.00204725	0.0008329	0.001931
homoP2_F2	10	allowzero	20	GBScleanR_fixMismap	0.997419	0.000967742	0.0016129	0.00204018	0.0008329	0.00186242
homoP2_F2	10	allowzero	20	GBScleanR_noIPO	0.998387	0	0.0016129	0.00201164	0	0.00201164
homoP2_F2	10	allowzero	20	LB-Impute	0.889677	0.00854839	0.101774	0.0513614	0.00608501	0.0468542
homoP2_F2	10	allowzero	20	magicImpute	0.997097	0.00112903	0.00177419	0.00261182	0.000779106	0.00221019
homoP2_F2	10	nonzero	0.1	GBScleanR	0.770645	0.0612903	0.168065	0.113225	0.0613186	0.124953
homoP2_F2	10	nonzero	0.1	GBScleanR_fixBias	0.706774	0.0330645	0.260161	0.140796	0.0434604	0.162391
homoP2_F2	10	nonzero	0.1	GBScleanR_fixMismap	0.766129	0.0579032	0.175968	0.114865	0.0601644	0.123909
homoP2_F2	10	nonzero	0.1	GBScleanR_noIPO	0.699355	0.0279032	0.272742	0.138305	0.0352964	0.15341
homoP2_F2	10	nonzero	0.1	LB-Impute	0.839677	0.0540323	0.10629	0.0860826	0.0405424	0.0880292
homoP2_F2	10	nonzero	0.1	magicImpute	0.647581	0.0233871	0.329032	0.131166	0.0343687	0.139762
homoP2_F2	10	nonzero	0.25	GBScleanR	0.893065	0.0335484	0.0733871	0.049626	0.0288505	0.048245
homoP2_F2	10	nonzero	0.25	GBScleanR_fixBias	0.868548	0.0177419	0.11371	0.0556042	0.0151304	0.0612207
homoP2_F2	10	nonzero	0.25	GBScleanR_fixMismap	0.890645	0.0332258	0.076129	0.0493735	0.0283899	0.0483142
homoP2_F2	10	nonzero	0.25	GBScleanR_noIPO	0.861774	0.0166129	0.121613	0.0529402	0.0152455	0.0588173
homoP2_F2	10	nonzero	0.25	LB-Impute	0.909516	0.0325806	0.0579032	0.0389215	0.0270297	0.0298225
homoP2_F2	10	nonzero	0.25	magicImpute	0.859355	0.0129032	0.127742	0.0473595	0.0151685	0.0513648
homoP2_F2	10	nonzero	0.5	GBScleanR	0.929194	0.0190323	0.0517742	0.0290168	0.0113491	0.0269295
homoP2_F2	10	nonzero	0.5	GBScleanR_fixBias	0.919194	0.0122581	0.0685484	0.0398753	0.0107581	0.0395755
homoP2_F2	10	nonzero	0.5	GBScleanR_fixMismap	0.928871	0.0170968	0.0540323	0.0287768	0.0120507	0.026549
homoP2_F2	10	nonzero	0.5	GBScleanR_noIPO	0.914677	0.00870968	0.0766129	0.0471309	0.0115109	0.0475936
homoP2_F2	10	nonzero	0.5	LB-Impute	0.922258	0.0212903	0.0564516	0.0366365	0.0163037	0.0338752
homoP2_F2	10	nonzero	0.5	magicImpute	0.913871	0.00854839	0.0775806	0.0461314	0.0114062	0.0465757
homoP2_F2	10	nonzero	0.75	GBScleanR	0.946129	0.0151613	0.0387097	0.0243329	0.0148255	0.0244254
homoP2_F2	10	nonzero	0.75	GBScleanR_fixBias	0.934839	0.0103226	0.0548387	0.0366002	0.0143499	0.0394347
homoP2_F2	10	nonzero	0.75	GBScleanR_fixMismap	0.947581	0.0151613	0.0372581	0.0226605	0.0148255	0.0208565
homoP2_F2	10	nonzero	0.75	GBScleanR_noIPO	0.935645	0.00725806	0.0570968	0.0360051	0.0122658	0.0397864
homoP2_F2	10	nonzero	0.75	LB-Impute	0.944516	0.0216129	0.033871	0.0308492	0.0134988	0.0234965
homoP2_F2	10	nonzero	0.75	magicImpute	0.933871	0.00725806	0.058871	0.0355571	0.0122658	0.0392013
homoP2_F2	10	nonzero	1	GBScleanR	0.969839	0.00790323	0.0222581	0.0139588	0.0100998	0.00886037
homoP2_F2	10	nonzero	1	GBScleanR_fixBias	0.967258	0.00435484	0.0283871	0.0153777	0.00537903	0.0123819
homoP2_F2	10	nonzero	1	GBScleanR_fixMismap	0.969355	0.00790323	0.0227419	0.0141225	0.0100998	0.0095708
homoP2_F2	10	nonzero	1	GBScleanR_noIPO	0.965484	0.00322581	0.0312903	0.0157519	0.00486849	0.0126132
homoP2_F2	10	nonzero	1	LB-Impute	0.965645	0.011129	0.0232258	0.0173557	0.0095708	0.00994842
homoP2_F2	10	nonzero	1	magicImpute	0.963871	0.00274194	0.0333871	0.0175733	0.00469007	0.0147835
homoP2_F2	10	nonzero	2	GBScleanR	0.979839	0.00322581	0.0169355	0.0122894	0.00563876	0.00986233
homoP2_F2	10	nonzero	2	GBScleanR_fixBias	0.981129	0.00112903	0.0177419	0.0102588	0.00170863	0.00979617
homoP2_F2	10	nonzero	2	GBScleanR_fixMismap	0.979839	0.00322581	0.0169355	0.0122894	0.00563876	0.00986233
homoP2_F2	10	nonzero	2	GBScleanR_noIPO	0.980968	0.00112903	0.0179032	0.010612	0.00170863	0.0101569
homoP2_F2	10	nonzero	2	LB-Impute	0.976129	0.0106452	0.0132258	0.0136817	0.0102066	0.0101952
homoP2_F2	10	nonzero	2	magicImpute	0.979516	0.000806452	0.0196774	0.0114568	0.0013707	0.0105025
homoP2_F2	10	nonzero	3	GBScleanR	0.985806	0.00225806	0.0119355	0.00461239	0.00173382	0.00444647
homoP2_F2	10	nonzero	3	GBScleanR_fixBias	0.98629	0.00209677	0.0116129	0.00451421	0.00153013	0.00421966
homoP2_F2	10	nonzero	3	GBScleanR_fixMismap	0.987097	0.00112903	0.0117742	0.00480875	0.00132786	0.00456515
homoP2_F2	10	nonzero	3	GBScleanR_noIPO	0.987258	0.000967742	0.0117742	0.00512589	0.00112775	0.00456515
homoP2_F2	10	nonzero	3	LB-Impute	0.986129	0.00870968	0.00516129	0.00505491	0.00580047	0.00329671
homoP2_F2	10	nonzero	3	magicImpute	0.986129	0.000806452	0.0130645	0.00488035	0.00114049	0.004527
homoP2_F2	10	nonzero	10	GBScleanR	0.99371	0.0016129	0.00467742	0.00529235	0.00152066	0.00518197
homoP2_F2	10	nonzero	10	GBScleanR_fixBias	0.993548	0.0016129	0.00483871	0.00526772	0.00152066	0.0049275
homoP2_F2	10	nonzero	10	GBScleanR_fixMismap	0.994355	0.000483871	0.00516129	0.00500029	0.00108863	0.00497421
homoP2_F2	10	nonzero	10	GBScleanR_noIPO	0.994032	0.000483871	0.00548387	0.00504632	0.00108863	0.00493922
homoP2_F2	10	nonzero	10	LB-Impute	0.992742	0.00483871	0.00241935	0.00404121	0.00387694	0.00231245
homoP2_F2	10	nonzero	10	magicImpute	0.993548	0.000483871	0.00596774	0.00568979	0.00108863	0.00558985
homoP2_F2	10	nonzero	20	GBScleanR	0.998065	0.000322581	0.0016129	0.0019827	0.00068006	0.00170015
homoP2_F2	10	nonzero	20	GBScleanR_fixBias	0.997258	0.000322581	0.00241935	0.00215725	0.00068006	0.00174213
homoP2_F2	10	nonzero	20	GBScleanR_fixMismap	0.997581	0.000322581	0.00209677	0.00204725	0.00068006	0.00187016
homoP2_F2	10	nonzero	20	GBScleanR_noIPO	0.997258	0.000322581	0.00241935	0.00215725	0.00068006	0.00174213
homoP2_F2	10	nonzero	20	LB-Impute	0.997903	0.00112903	0.000967742	0.00252745	0.00153013	0.00204018
homoP2_F2	10	nonzero	20	magicImpute	0.996935	0.000322581	0.00274194	0.00245788	0.00068006	0.00215725
homoP2_F2	100	allowzero	0.1	GBScleanR	0.685	0.0309677	0.284032	0.141557	0.0366489	0.145803
homoP2_F2	100	allowzero	0.1	GBScleanR_fixBias	0.669613	0.022629	0.307758	0.14689	0.0286729	0.149797
homoP2_F2	100	allowzero	0.1	GBScleanR_fixMismap	0.681984	0.0267581	0.291258	0.144038	0.0342349	0.148177
homoP2_F2	100	allowzero	0.1	GBScleanR_noIPO	0.664919	0.02	0.315081	0.146676	0.0270124	0.150699
homoP2_F2	100	allowzero	0.1	LB-Impute	0.693581	0.0768226	0.229597	0.11091	0.0672196	0.0943646
homoP2_F2	100	allowzero	0.1	magicImpute	0.626839	0.0455	0.327661	0.146611	0.025764	0.14716
homoP2_F2	100	allowzero	0.25	GBScleanR	0.868565	0.0145645	0.116871	0.0707194	0.0184733	0.0679887
homoP2_F2	100	allowzero	0.25	GBScleanR_fixBias	0.863016	0.0148065	0.122177	0.0723114	0.0187905	0.0690084
homoP2_F2	100	allowzero	0.25	GBScleanR_fixMismap	0.867258	0.0139677	0.118774	0.0716078	0.0184999	0.0687922
homoP2_F2	100	allowzero	0.25	GBScleanR_noIPO	0.861645	0.0139839	0.124371	0.0725245	0.0180074	0.0700025
homoP2_F2	100	allowzero	0.25	LB-Impute	0.826323	0.0382097	0.135468	0.0675535	0.0334118	0.0583226
homoP2_F2	100	allowzero	0.25	magicImpute	0.847129	0.0223065	0.130565	0.0724143	0.0158282	0.0708511
homoP2_F2	100	allowzero	0.5	GBScleanR	0.935903	0.00533871	0.0587581	0.0341692	0.00980339	0.031883
homoP2_F2	100	allowzero	0.5	GBScleanR_fixBias	0.932677	0.00437097	0.0629516	0.0356439	0.00845206	0.0336725
homoP2_F2	100	allowzero	0.5	GBScleanR_fixMismap	0.934581	0.00487097	0.0605484	0.0345757	0.00943817	0.0322543
homoP2_F2	100	allowzero	0.5	GBScleanR_noIPO	0.931371	0.00393548	0.0646935	0.0363612	0.00815788	0.0345586
homoP2_F2	100	allowzero	0.5	LB-Impute	0.861194	0.021629	0.117177	0.0545513	0.0203568	0.0466599
homoP2_F2	100	allowzero	0.5	magicImpute	0.917194	0.0176613	0.0651452	0.0353579	0.00774836	0.0337313
homoP2_F2	100	allowzero	0.75	GBScleanR	0.955677	0.00641935	0.0379032	0.024622	0.0078615	0.0226625
homoP2_F2	100	allowzero	0.75	GBScleanR_fixBias	0.955081	0.00590323	0.0390161	0.025417	0.00755552	0.0239229
homoP2_F2	100	allowzero	0.75	GBScleanR_fixMismap	0.954016	0.00658065	0.0394032	0.0254708	0.00712766	0.0235594
homoP2_F2	100	allowzero	0.75	GBScleanR_noIPO	0.953839	0.00622581	0.0399355	0.0261149	0.00697992	0.0247472
homoP2_F2	100	allowzero	0.75	LB-Impute	0.878	0.0138065	0.108194	0.0416787	0.0116721	0.0416037
homoP2_F2	100	allowzero	0.75	magicImpute	0.943952	0.0137258	0.0423226	0.0252427	0.0064699	0.023821
homoP2_F2	100	allowzero	1	GBScleanR	0.963758	0.00445161	0.0317903	0.0203598	0.00574549	0.0191971
homoP2_F2	100	allowzero	1	GBScleanR_fixBias	0.964065	0.00354839	0.0323871	0.0206426	0.0056944	0.0196294
homoP2_F2	100	allowzero	1	GBScleanR_fixMismap	0.962887	0.00435484	0.0327581	0.0209477	0.0056037	0.0198584
homoP2_F2	100	allowzero	1	GBScleanR_noIPO	0.962855	0.00435484	0.0327903	0.0210864	0.00577459	0.0201191
homoP2_F2	100	allowzero	1	LB-Impute	0.881645	0.010129	0.108226	0.0514884	0.00952988	0.0489478
homoP2_F2	100	allowzero	1	magicImpute	0.957661	0.00783871	0.0345	0.0211473	0.0050799	0.0202491
homoP2_F2	100	allowzero	2	GBScleanR	0.981468	0.00280645	0.0157258	0.0100491	0.00362922	0.00935258
homoP2_F2	100	allowzero	2	GBScleanR_fixBias	0.982129	0.00222581	0.0156452	0.0100181	0.00351266	0.00955857
homoP2_F2	100	allowzero	2	GBScleanR_fixMismap	0.982194	0.00198387	0.0158226	0.00962001	0.0031337	0.00919481
homoP2_F2	100	allowzero	2	GBScleanR_noIPO	0.982242	0.00204839	0.0157097	0.00950342	0.00322463	0.00921743
homoP2_F2	100	allowzero	2	LB-Impute	0.901629	0.00662903	0.0917419	0.0444372	0.00612524	0.0414339
homoP2_F2	100	allowzero	2	magicImpute	0.981355	0.00248387	0.0161613	0.00967014	0.00312165	0.00926395
homoP2_F2	100	allowzero	3	GBScleanR	0.989629	0.000612903	0.00975806	0.0072721	0.00140908	0.00672043
homoP2_F2	100	allowzero	3	GBScleanR_fixBias	0.989565	0.000580645	0.00985484	0.00717094	0.00138539	0.00664778
homoP2_F2	100	allowzero	3	GBScleanR_fixMismap	0.989597	0.000564516	0.00983871	0.00743688	0.00140151	0.00689461
homoP2_F2	100	allowzero	3	GBScleanR_noIPO	0.989468	0.000532258	0.01	0.00754242	0.00133782	0.00706962
homoP2_F2	100	allowzero	3	LB-Impute	0.921677	0.00346774	0.0748548	0.0385357	0.00393329	0.0377056
homoP2_F2	100	allowzero	3	magicImpute	0.989468	0.000564516	0.00996774	0.00738754	0.00134409	0.00688653
homoP2_F2	100	allowzero	10	GBScleanR	0.996823	0.000290323	0.0028871	0.00309659	0.00106001	0.00249338
homoP2_F2	100	allowzero	10	GBScleanR_fixBias	0.996774	0.000306452	0.00291935	0.00306713	0.00106779	0.00246583
homoP2_F2	100	allowzero	10	GBScleanR_fixMismap	0.996177	0.000951613	0.00287097	0.00316541	0.00107759	0.00282245
homoP2_F2	100	allowzero	10	GBScleanR_noIPO	0.996194	0.000967742	0.00283871	0.00302851	0.00107527	0.00261504
homoP2_F2	100	allowzero	10	LB-Impute	0.920387	0.00351613	0.0760968	0.0408071	0.00297475	0.0394522
homoP2_F2	100	allowzero	10	magicImpute	0.995919	0.000935484	0.00314516	0.00315543	0.00107966	0.00282054
homoP2_F2	100	allowzero	20	GBScleanR	0.998194	8.06452e-05	0.00172581	0.00190814	0.000421156	0.00190779
homoP2_F2	100	allowzero	20	GBScleanR_fixBias	0.998194	8.06452e-05	0.00172581	0.00182364	0.000421156	0.00182328
homoP2_F2	100	allowzero	20	GBScleanR_fixMismap	0.998339	8.06452e-05	0.00158065	0.00182616	0.000421156	0.00181931
homoP2_F2	100	allowzero	20	GBScleanR_noIPO	0.998339	8.06452e-05	0.00158065	0.00175274	0.000421156	0.0017456
homoP2_F2	100	allowzero	20	LB-Impute	0.913016	0.00290323	0.0840806	0.0433432	0.00315164	0.042441
homoP2_F2	100	allowzero	20	magicImpute	0.996935	0.00135484	0.00170968	0.00195198	0.000750591	0.001817
homoP2_F2	100	nonzero	0.1	GBScleanR	0.691129	0.0360484	0.272823	0.131198	0.0473476	0.134157
homoP2_F2	100	nonzero	0.1	GBScleanR_fixBias	0.67821	0.0220968	0.299694	0.134608	0.0358071	0.138702
homoP2_F2	100	nonzero	0.1	GBScleanR_fixMismap	0.686306	0.0327419	0.280952	0.130864	0.0460672	0.132717
homoP2_F2	100	nonzero	0.1	GBScleanR_noIPO	0.670129	0.0205968	0.309274	0.132634	0.0343068	0.136331
homoP2_F2	100	nonzero	0.1	LB-Impute	0.803306	0.0729355	0.123758	0.100243	0.0694075	0.0687266
homoP2_F2	100	nonzero	0.1	magicImpute	0.638581	0.0140645	0.347355	0.135868	0.0268427	0.134447
homoP2_F2	100	nonzero	0.25	GBScleanR	0.876403	0.0111935	0.112403	0.0632856	0.0212111	0.0608565
homoP2_F2	100	nonzero	0.25	GBScleanR_fixBias	0.873468	0.010371	0.116161	0.0648482	0.0211061	0.0616895
homoP2_F2	100	nonzero	0.25	GBScleanR_fixMismap	0.874581	0.0106452	0.114774	0.0647909	0.0206552	0.0627343
homoP2_F2	100	nonzero	0.25	GBScleanR_noIPO	0.870645	0.0100645	0.11929	0.0669687	0.0205713	0.0643383
homoP2_F2	100	nonzero	0.25	LB-Impute	0.907855	0.0319032	0.0602419	0.0484623	0.0375145	0.0342842
homoP2_F2	100	nonzero	0.25	magicImpute	0.858661	0.00806452	0.133274	0.0685404	0.0171462	0.0666397
homoP2_F2	100	nonzero	0.5	GBScleanR	0.937742	0.00679032	0.0554677	0.0301999	0.0115907	0.0276801
homoP2_F2	100	nonzero	0.5	GBScleanR_fixBias	0.934935	0.00577419	0.0592903	0.0311501	0.00854447	0.0289444
homoP2_F2	100	nonzero	0.5	GBScleanR_fixMismap	0.937226	0.00503226	0.0577419	0.0309253	0.0100511	0.0284637
homoP2_F2	100	nonzero	0.5	GBScleanR_noIPO	0.934484	0.00398387	0.0615323	0.0320847	0.00724749	0.0303538
homoP2_F2	100	nonzero	0.5	LB-Impute	0.949371	0.0151452	0.0354839	0.025845	0.0144315	0.0208893
homoP2_F2	100	nonzero	0.5	magicImpute	0.929968	0.00320968	0.0668226	0.0318516	0.00625093	0.0310225
homoP2_F2	100	nonzero	0.75	GBScleanR	0.957113	0.00330645	0.0395806	0.0211196	0.0055749	0.019953
homoP2_F2	100	nonzero	0.75	GBScleanR_fixBias	0.956758	0.00235484	0.0408871	0.0219033	0.00516404	0.0208583
homoP2_F2	100	nonzero	0.75	GBScleanR_fixMismap	0.957145	0.00243548	0.0404194	0.021868	0.00510814	0.0208197
homoP2_F2	100	nonzero	0.75	GBScleanR_noIPO	0.956516	0.00219355	0.0412903	0.0218387	0.00480065	0.0211282
homoP2_F2	100	nonzero	0.75	LB-Impute	0.965548	0.0102581	0.0241935	0.0200635	0.0094118	0.0176357
homoP2_F2	100	nonzero	0.75	magicImpute	0.955548	0.00208065	0.042371	0.0225006	0.00469984	0.0218987
homoP2_F2	100	nonzero	1	GBScleanR	0.966177	0.00348387	0.0303387	0.0195352	0.00656755	0.0183179
homoP2_F2	100	nonzero	1	GBScleanR_fixBias	0.965403	0.0033871	0.0312097	0.0197318	0.00670134	0.0185456
homoP2_F2	100	nonzero	1	GBScleanR_fixMismap	0.965274	0.00333871	0.0313871	0.0200647	0.00636243	0.0190074
homoP2_F2	100	nonzero	1	GBScleanR_noIPO	0.964919	0.00285484	0.0322258	0.0200685	0.00594657	0.0193195
homoP2_F2	100	nonzero	1	LB-Impute	0.968597	0.0110806	0.0203226	0.0195258	0.0109864	0.0141374
homoP2_F2	100	nonzero	1	magicImpute	0.963016	0.00217742	0.0348065	0.0202093	0.00477241	0.0196354
homoP2_F2	100	nonzero	2	GBScleanR	0.984371	0.00119355	0.0144355	0.00899253	0.00278534	0.00834908
homoP2_F2	100	nonzero	2	GBScleanR_fixBias	0.984242	0.00109677	0.0146613	0.00908313	0.0026821	0.00844522
homoP2_F2	100	nonzero	2	GBScleanR_fixMismap	0.984306	0.00112903	0.0145645	0.00906865	0.00277475	0.00840892
homoP2_F2	100	nonzero	2	GBScleanR_noIPO	0.984048	0.00103226	0.0149194	0.00942679	0.002609	0.00869444
homoP2_F2	100	nonzero	2	LB-Impute	0.984726	0.00625806	0.00901613	0.0088058	0.00548895	0.00585411
homoP2_F2	100	nonzero	2	magicImpute	0.982935	0.00103226	0.0160323	0.00985281	0.00252714	0.00934821
homoP2_F2	100	nonzero	3	GBScleanR	0.988694	0.000854839	0.0104516	0.00722948	0.00186883	0.00683329
homoP2_F2	100	nonzero	3	GBScleanR_fixBias	0.988742	0.000790323	0.0104677	0.00724576	0.0017231	0.00694018
homoP2_F2	100	nonzero	3	GBScleanR_fixMismap	0.988839	0.000774194	0.0103871	0.00731686	0.00181208	0.00704101
homoP2_F2	100	nonzero	3	GBScleanR_noIPO	0.988871	0.000693548	0.0104355	0.00743026	0.00164125	0.0072002
homoP2_F2	100	nonzero	3	LB-Impute	0.988823	0.00529032	0.0058871	0.00605777	0.00457969	0.00354687
homoP2_F2	100	nonzero	3	magicImpute	0.988129	0.00066129	0.0112097	0.00769441	0.0014696	0.00725444
homoP2_F2	100	nonzero	10	GBScleanR	0.996371	0.000225806	0.00340323	0.0032451	0.000827201	0.00303176
homoP2_F2	100	nonzero	10	GBScleanR_fixBias	0.99621	0.000193548	0.00359677	0.00338772	0.000769946	0.00324898
homoP2_F2	100	nonzero	10	GBScleanR_fixMismap	0.9965	0.000225806	0.00327419	0.00305042	0.000827201	0.00289484
homoP2_F2	100	nonzero	10	GBScleanR_noIPO	0.996419	0.000193548	0.0033871	0.00328697	0.000769946	0.00318069
homoP2_F2	100	nonzero	10	LB-Impute	0.994403	0.00430645	0.00129032	0.0043705	0.00396443	0.00152066
homoP2_F2	100	nonzero	10	magicImpute	0.996419	0.000193548	0.0033871	0.00314814	0.000698361	0.00301964
homoP2_F2	100	nonzero	20	GBScleanR	0.998419	0.00016129	0.00141935	0.00186214	0.000668367	0.00176506
homoP2_F2	100	nonzero	20	GBScleanR_fixBias	0.998419	0.00016129	0.00141935	0.00186214	0.000668367	0.00176506
homoP2_F2	100	nonzero	20	GBScleanR_fixMismap	0.998629	0.00016129	0.00120968	0.00170594	0.000668367	0.0015779
homoP2_F2	100	nonzero	20	GBScleanR_noIPO	0.998645	0.00016129	0.00119355	0.00172653	0.000668367	0.0015985
homoP2_F2	100	nonzero	20	LB-Impute	0.997242	0.00233871	0.000419355	0.00236354	0.00222707	0.000906038
homoP2_F2	100	nonzero	20	magicImpute	0.998629	0.000145161	0.00122581	0.00167485	0.000565969	0.00153989
homoP2_F2	1000	allowzero	0.1	GBScleanR	0.673292	0.0223952	0.304313	0.14594	0.0347442	0.142921
homoP2_F2	1000	allowzero	0.1	GBScleanR_fixBias	0.669479	0.0214839	0.309037	0.147414	0.0335333	0.144289
homoP2_F2	1000	allowzero	0.1	GBScleanR_fixMismap	0.669523	0.0227968	0.307681	0.146792	0.034524	0.144348
homoP2_F2	1000	allowzero	0.1	GBScleanR_noIPO	0.665302	0.0218	0.312898	0.148303	0.0332057	0.145765
homoP2_F2	1000	allowzero	0.1	LB-Impute	0.69801	0.0814161	0.220574	0.109641	0.0721873	0.0854493
homoP2_F2	1000	allowzero	0.1	magicImpute	0.640521	0.0188613	0.340618	0.145828	0.0280877	0.143779
homoP2_F2	1000	allowzero	0.25	GBScleanR	0.862089	0.0108935	0.127018	0.0742499	0.0177135	0.07211
homoP2_F2	1000	allowzero	0.25	GBScleanR_fixBias	0.860915	0.0106823	0.128403	0.0754153	0.0176133	0.0734242
homoP2_F2	1000	allowzero	0.25	GBScleanR_fixMismap	0.860669	0.0107645	0.128566	0.0749765	0.0176109	0.0728923
homoP2_F2	1000	allowzero	0.25	GBScleanR_noIPO	0.859395	0.0105532	0.130052	0.0761511	0.0174842	0.0742161
homoP2_F2	1000	allowzero	0.25	LB-Impute	0.799123	0.0402355	0.160642	0.0688319	0.0358841	0.0577658
homoP2_F2	1000	allowzero	0.25	magicImpute	0.850094	0.0100097	0.139897	0.0777805	0.0150764	0.0762967
homoP2_F2	1000	allowzero	0.5	GBScleanR	0.931037	0.00581452	0.0631484	0.0382056	0.00955024	0.0361889
homoP2_F2	1000	allowzero	0.5	GBScleanR_fixBias	0.930534	0.00569516	0.063771	0.0381983	0.00945324	0.0362715
homoP2_F2	1000	allowzero	0.5	GBScleanR_fixMismap	0.930474	0.00575484	0.063771	0.038557	0.00946484	0.0365078
homoP2_F2	1000	allowzero	0.5	GBScleanR_noIPO	0.930079	0.00566129	0.0642597	0.0384965	0.00941222	0.0365606
homoP2_F2	1000	allowzero	0.5	LB-Impute	0.844177	0.0227242	0.133098	0.0503655	0.0199033	0.0453356
homoP2_F2	1000	allowzero	0.5	magicImpute	0.925165	0.00611452	0.068721	0.0398351	0.00850217	0.0381749
homoP2_F2	1000	allowzero	0.75	GBScleanR	0.954082	0.00357097	0.0423468	0.0278619	0.00709192	0.0261068
homoP2_F2	1000	allowzero	0.75	GBScleanR_fixBias	0.953892	0.00354516	0.0425629	0.0278524	0.00709203	0.0260167
homoP2_F2	1000	allowzero	0.75	GBScleanR_fixMismap	0.953827	0.00352419	0.0426484	0.0278665	0.00703599	0.0261442
homoP2_F2	1000	allowzero	0.75	GBScleanR_noIPO	0.953729	0.00349194	0.042779	0.0278184	0.00702803	0.0260786
homoP2_F2	1000	allowzero	0.75	LB-Impute	0.856845	0.0147468	0.128408	0.0520711	0.0145319	0.0489867
homoP2_F2	1000	allowzero	0.75	magicImpute	0.951537	0.00299839	0.0454645	0.0287858	0.00635956	0.0272002
homoP2_F2	1000	allowzero	1	GBScleanR	0.96471	0.00297258	0.0323177	0.0214263	0.00558641	0.0203922
homoP2_F2	1000	allowzero	1	GBScleanR_fixBias	0.964577	0.00296452	0.0324581	0.0215744	0.0055451	0.0205553
homoP2_F2	1000	allowzero	1	GBScleanR_fixMismap	0.964774	0.00296129	0.0322645	0.0213452	0.00558612	0.0203436
homoP2_F2	1000	allowzero	1	GBScleanR_noIPO	0.964715	0.00294194	0.0323435	0.0213852	0.00552941	0.0204046
homoP2_F2	1000	allowzero	1	LB-Impute	0.886742	0.0106629	0.102595	0.0412577	0.0107616	0.039605
homoP2_F2	1000	allowzero	1	magicImpute	0.962948	0.00265484	0.0343968	0.0222314	0.00522171	0.0214942
homoP2_F2	1000	allowzero	2	GBScleanR	0.983502	0.00114839	0.01535	0.010629	0.00246589	0.0101222
homoP2_F2	1000	allowzero	2	GBScleanR_fixBias	0.98344	0.00113548	0.0154242	0.0106309	0.00246131	0.0101364
homoP2_F2	1000	allowzero	2	GBScleanR_fixMismap	0.983519	0.00113387	0.0153468	0.0106148	0.002436	0.01009
homoP2_F2	1000	allowzero	2	GBScleanR_noIPO	0.983444	0.00112581	0.0154306	0.0106484	0.00245941	0.010155
homoP2_F2	1000	allowzero	2	LB-Impute	0.903598	0.00417419	0.0922274	0.0417822	0.0045871	0.0414372
homoP2_F2	1000	allowzero	2	magicImpute	0.983052	0.00103548	0.0159129	0.0107347	0.00231264	0.0102396
homoP2_F2	1000	allowzero	3	GBScleanR	0.987792	0.000777419	0.0114306	0.00831574	0.00192545	0.0078446
homoP2_F2	1000	allowzero	3	GBScleanR_fixBias	0.987789	0.000766129	0.0114452	0.00830661	0.00188975	0.00786372
homoP2_F2	1000	allowzero	3	GBScleanR_fixMismap	0.988019	0.000753226	0.0112274	0.00815408	0.00190589	0.00774404
homoP2_F2	1000	allowzero	3	GBScleanR_noIPO	0.988013	0.000745161	0.0112419	0.00813627	0.00189469	0.00772445
homoP2_F2	1000	allowzero	3	LB-Impute	0.909765	0.00359194	0.0866435	0.0401323	0.00384099	0.0396682
homoP2_F2	1000	allowzero	3	magicImpute	0.986613	0.00187742	0.0115097	0.00815012	0.00203807	0.00771271
homoP2_F2	1000	allowzero	10	GBScleanR	0.99645	0.00021129	0.00333871	0.00325498	0.000739211	0.00311789
homoP2_F2	1000	allowzero	10	GBScleanR_fixBias	0.99646	0.000214516	0.00332581	0.00324792	0.000748788	0.00310661
homoP2_F2	1000	allowzero	10	GBScleanR_fixMismap	0.996603	0.000208065	0.00318871	0.00314353	0.000733056	0.00300535
homoP2_F2	1000	allowzero	10	GBScleanR_noIPO	0.996615	0.00021129	0.00317419	0.00314123	0.000742726	0.00300036
homoP2_F2	1000	allowzero	10	LB-Impute	0.913195	0.00384194	0.0829629	0.0414869	0.00414572	0.0400398
homoP2_F2	1000	allowzero	10	magicImpute	0.995334	0.00137742	0.00328871	0.00325856	0.000974505	0.00307516
homoP2_F2	1000	allowzero	20	GBScleanR	0.998077	0.000108065	0.00181452	0.00216811	0.000521683	0.00208123
homoP2_F2	1000	allowzero	20	GBScleanR_fixBias	0.998087	0.000114516	0.00179839	0.00215502	0.000530219	0.00206642
homoP2_F2	1000	allowzero	20	GBScleanR_fixMismap	0.998181	0.000101613	0.00171774	0.00207135	0.000492198	0.00198871
homoP2_F2	1000	allowzero	20	GBScleanR_noIPO	0.998184	0.000109677	0.00170645	0.00207418	0.00050356	0.00198993
homoP2_F2	1000	allowzero	20	LB-Impute	0.907492	0.00369677	0.0888113	0.0442723	0.00323497	0.0424542
homoP2_F2	1000	allowzero	20	magicImpute	0.996918	0.00127258	0.00180968	0.00229866	0.000890439	0.00205463
homoP2_F2	1000	nonzero	0.1	GBScleanR	0.677558	0.0228935	0.299548	0.145849	0.0349505	0.142805
homoP2_F2	1000	nonzero	0.1	GBScleanR_fixBias	0.674544	0.0230839	0.302373	0.146284	0.033994	0.143391
homoP2_F2	1000	nonzero	0.1	GBScleanR_fixMismap	0.674648	0.0227145	0.302637	0.147719	0.0348502	0.144726
homoP2_F2	1000	nonzero	0.1	GBScleanR_noIPO	0.671889	0.0220258	0.306085	0.147997	0.0335012	0.144978
homoP2_F2	1000	nonzero	0.1	LB-Impute	0.804237	0.0695226	0.12624	0.0977373	0.0678354	0.069791
homoP2_F2	1000	nonzero	0.1	magicImpute	0.648676	0.0165403	0.334784	0.145772	0.0282684	0.144099
homoP2_F2	1000	nonzero	0.25	GBScleanR	0.863394	0.0110661	0.12554	0.0735976	0.0171999	0.0706604
homoP2_F2	1000	nonzero	0.25	GBScleanR_fixBias	0.862969	0.0107758	0.126255	0.073593	0.0168038	0.0706064
homoP2_F2	1000	nonzero	0.25	GBScleanR_fixMismap	0.862223	0.010979	0.126798	0.0741887	0.0171421	0.0713976
homoP2_F2	1000	nonzero	0.25	GBScleanR_noIPO	0.861744	0.0106613	0.127595	0.0739086	0.0167058	0.0710383
homoP2_F2	1000	nonzero	0.25	LB-Impute	0.901621	0.0308484	0.0675306	0.0536589	0.0322569	0.0388117
homoP2_F2	1000	nonzero	0.25	magicImpute	0.853179	0.00858548	0.138235	0.0754858	0.0147868	0.0734582
homoP2_F2	1000	nonzero	0.5	GBScleanR	0.928173	0.00634355	0.0654839	0.041491	0.0101948	0.0392696
homoP2_F2	1000	nonzero	0.5	GBScleanR_fixBias	0.928239	0.00631774	0.0654435	0.0411449	0.0101748	0.0390782
homoP2_F2	1000	nonzero	0.5	GBScleanR_fixMismap	0.927927	0.00635968	0.0657129	0.0411889	0.0102731	0.0389459
homoP2_F2	1000	nonzero	0.5	GBScleanR_noIPO	0.928061	0.00626613	0.0656726	0.0409715	0.0102169	0.0389105
homoP2_F2	1000	nonzero	0.5	LB-Impute	0.942579	0.016671	0.04075	0.0331317	0.0190674	0.0246379
homoP2_F2	1000	nonzero	0.5	magicImpute	0.924285	0.00557258	0.0701419	0.0419426	0.00956945	0.0403128
homoP2_F2	1000	nonzero	0.75	GBScleanR	0.953713	0.00357581	0.0427113	0.0276039	0.00675563	0.0264199
homoP2_F2	1000	nonzero	0.75	GBScleanR_fixBias	0.953906	0.00356129	0.0425323	0.0273527	0.00664659	0.0261681
homoP2_F2	1000	nonzero	0.75	GBScleanR_fixMismap	0.953313	0.00352419	0.0431629	0.0278454	0.00670239	0.0266595
homoP2_F2	1000	nonzero	0.75	GBScleanR_noIPO	0.953442	0.00353065	0.0430274	0.0276299	0.00661568	0.0264296
homoP2_F2	1000	nonzero	0.75	LB-Impute	0.95861	0.0108419	0.0305484	0.0218488	0.0114817	0.0174769
homoP2_F2	1000	nonzero	0.75	magicImpute	0.951834	0.00296935	0.0451968	0.0275508	0.00580705	0.0266207
homoP2_F2	1000	nonzero	1	GBScleanR	0.965935	0.0025	0.0315645	0.0211243	0.00515567	0.0201223
homoP2_F2	1000	nonzero	1	GBScleanR_fixBias	0.965866	0.00242742	0.0317065	0.021207	0.00504087	0.0203099
homoP2_F2	1000	nonzero	1	GBScleanR_fixMismap	0.965911	0.00249677	0.0315919	0.0211138	0.00517387	0.0201113
homoP2_F2	1000	nonzero	1	GBScleanR_noIPO	0.965769	0.00242903	0.0318016	0.0210931	0.00505067	0.0201984
homoP2_F2	1000	nonzero	1	LB-Impute	0.970773	0.00806452	0.0211629	0.0166064	0.00907674	0.0129655
homoP2_F2	1000	nonzero	1	magicImpute	0.964348	0.00214516	0.0335065	0.0218307	0.0048085	0.0211585
homoP2_F2	1000	nonzero	2	GBScleanR	0.982615	0.00111613	0.0162694	0.011044	0.00274385	0.0105163
homoP2_F2	1000	nonzero	2	GBScleanR_fixBias	0.982647	0.00109839	0.0162548	0.0109847	0.00267858	0.010458
homoP2_F2	1000	nonzero	2	GBScleanR_fixMismap	0.982771	0.00110484	0.0161242	0.0109386	0.00272415	0.0104132
homoP2_F2	1000	nonzero	2	GBScleanR_noIPO	0.982735	0.00109355	0.016171	0.0109224	0.00269171	0.0103865
homoP2_F2	1000	nonzero	2	LB-Impute	0.985184	0.00640968	0.00840645	0.00911331	0.0060019	0.00640443
homoP2_F2	1000	nonzero	2	magicImpute	0.98246	0.00101774	0.0165226	0.0111901	0.00252319	0.0107462
homoP2_F2	1000	nonzero	3	GBScleanR	0.989263	0.000764516	0.00997258	0.00780765	0.0020812	0.0073857
homoP2_F2	1000	nonzero	3	GBScleanR_fixBias	0.989265	0.000762903	0.00997258	0.00776657	0.00206358	0.00733369
homoP2_F2	1000	nonzero	3	GBScleanR_fixMismap	0.989469	0.000751613	0.00977903	0.00766354	0.00204429	0.00722161
homoP2_F2	1000	nonzero	3	GBScleanR_noIPO	0.989455	0.000751613	0.00979355	0.00765868	0.00203407	0.00721904
homoP2_F2	1000	nonzero	3	LB-Impute	0.990516	0.0052371	0.00424677	0.00666281	0.00469087	0.00424326
homoP2_F2	1000	nonzero	3	magicImpute	0.989182	0.000722581	0.0100952	0.00783492	0.00195072	0.00737095
homoP2_F2	1000	nonzero	10	GBScleanR	0.996126	0.000227419	0.00364677	0.00328912	0.00075882	0.0031708
homoP2_F2	1000	nonzero	10	GBScleanR_fixBias	0.996115	0.000227419	0.00365806	0.00329202	0.00075538	0.0031664
homoP2_F2	1000	nonzero	10	GBScleanR_fixMismap	0.996284	0.000235484	0.00348065	0.00323531	0.000781749	0.00311452
homoP2_F2	1000	nonzero	10	GBScleanR_noIPO	0.996279	0.000229032	0.00349194	0.00323578	0.000766871	0.00311232
homoP2_F2	1000	nonzero	10	LB-Impute	0.994418	0.00409677	0.00148548	0.00417402	0.00371938	0.0017535
homoP2_F2	1000	nonzero	10	magicImpute	0.996139	0.000227419	0.00363387	0.00329401	0.000769046	0.00316262
homoP2_F2	1000	nonzero	20	GBScleanR	0.998245	8.70968e-05	0.00166774	0.00193797	0.000411683	0.00188662
homoP2_F2	1000	nonzero	20	GBScleanR_fixBias	0.998252	8.70968e-05	0.00166129	0.00193977	0.000430241	0.00189506
homoP2_F2	1000	nonzero	20	GBScleanR_fixMismap	0.998297	8.06452e-05	0.00162258	0.00190586	0.000393626	0.00185679
homoP2_F2	1000	nonzero	20	GBScleanR_noIPO	0.998305	8.22581e-05	0.0016129	0.00190418	0.000403101	0.00185822
homoP2_F2	1000	nonzero	20	LB-Impute	0.995858	0.00349677	0.000645161	0.00375665	0.00359382	0.00101805
homoP2_F2	1000	nonzero	20	magicImpute	0.998185	7.74194e-05	0.0017371	0.00195876	0.000394274	0.00191554
hetP2_F1	10	allowzero	0.1	GBScleanR	0.421613	0.489516	0.088871	0.0435331	0.0618875	0.094741
hetP2_F1	10	allowzero	0.1	GBScleanR_fixBias	0.41371	0.464516	0.121774	0.0438708	0.0565105	0.0889367
hetP2_F1	10	allowzero	0.1	GBScleanR_fixMismap	0.417258	0.501129	0.0816129	0.0287526	0.0521425	0.0717463
hetP2_F1	10	allowzero	0.1	GBScleanR_noIPO	0.423548	0.474677	0.101774	0.0467971	0.0616339	0.0999608
hetP2_F1	10	allowzero	0.1	magicImpute	0.305806	0.378548	0.315645	0.102049	0.128102	0.228162
hetP2_F1	10	allowzero	0.25	GBScleanR	0.458387	0.479677	0.0619355	0.0225909	0.0360271	0.0443032
hetP2_F1	10	allowzero	0.25	GBScleanR_fixBias	0.464677	0.476452	0.058871	0.0292944	0.0319718	0.0492589
hetP2_F1	10	allowzero	0.25	GBScleanR_fixMismap	0.459516	0.504516	0.0359677	0.0347883	0.0222167	0.0415828
hetP2_F1	10	allowzero	0.25	GBScleanR_noIPO	0.447097	0.445323	0.107581	0.0319953	0.0402002	0.059772
hetP2_F1	10	allowzero	0.25	magicImpute	0.414677	0.400161	0.185161	0.052844	0.0641046	0.111724
hetP2_F1	10	allowzero	0.5	GBScleanR	0.544677	0.407258	0.0480645	0.0266229	0.0217891	0.0226803
hetP2_F1	10	allowzero	0.5	GBScleanR_fixBias	0.592742	0.348065	0.0591935	0.0323587	0.0173349	0.0420322
hetP2_F1	10	allowzero	0.5	GBScleanR_fixMismap	0.571129	0.375161	0.0537097	0.0290566	0.0251162	0.0388814
hetP2_F1	10	allowzero	0.5	GBScleanR_noIPO	0.605161	0.338548	0.0562903	0.0251231	0.0144353	0.0318201
hetP2_F1	10	allowzero	0.5	magicImpute	0.536613	0.331935	0.131452	0.0601288	0.0393598	0.086585
hetP2_F1	10	allowzero	0.75	GBScleanR	0.630323	0.330968	0.0387097	0.027179	0.0263474	0.0399083
hetP2_F1	10	allowzero	0.75	GBScleanR_fixBias	0.614194	0.328548	0.0572581	0.0270297	0.0166762	0.031909
hetP2_F1	10	allowzero	0.75	GBScleanR_fixMismap	0.679032	0.279032	0.0419355	0.0317978	0.0217858	0.0304512
hetP2_F1	10	allowzero	0.75	GBScleanR_noIPO	0.643871	0.294516	0.0616129	0.0411408	0.0233633	0.0532709
hetP2_F1	10	allowzero	0.75	magicImpute	0.654032	0.260323	0.0856452	0.0415355	0.023998	0.0549253
hetP2_F1	10	allowzero	1	GBScleanR	0.725806	0.241935	0.0322581	0.0220758	0.0124239	0.0213705
hetP2_F1	10	allowzero	1	GBScleanR_fixBias	0.721452	0.238548	0.04	0.0276561	0.0147129	0.0242687
hetP2_F1	10	allowzero	1	GBScleanR_fixMismap	0.724032	0.238548	0.0374194	0.0214441	0.0151961	0.0234325
hetP2_F1	10	allowzero	1	GBScleanR_noIPO	0.729839	0.229677	0.0404839	0.0287647	0.0179959	0.0277124
hetP2_F1	10	allowzero	1	magicImpute	0.73129	0.213226	0.0554839	0.0388602	0.0123258	0.0430591
hetP2_F1	10	allowzero	2	GBScleanR	0.859516	0.122581	0.0179032	0.0104928	0.00940476	0.00944922
hetP2_F1	10	allowzero	2	GBScleanR_fixBias	0.869516	0.111935	0.0185484	0.0136532	0.00663712	0.011051
hetP2_F1	10	allowzero	2	GBScleanR_fixMismap	0.863548	0.11871	0.0177419	0.0124981	0.0101212	0.00952691
hetP2_F1	10	allowzero	2	GBScleanR_noIPO	0.87	0.113226	0.0167742	0.0112055	0.00716487	0.00941091
hetP2_F1	10	allowzero	2	magicImpute	0.867903	0.10871	0.0233871	0.0104376	0.00989014	0.0133275
hetP2_F1	10	allowzero	3	GBScleanR	0.894032	0.0937097	0.0122581	0.00768084	0.00586243	0.00726105
hetP2_F1	10	allowzero	3	GBScleanR_fixBias	0.894677	0.0941935	0.011129	0.00622589	0.00676651	0.00746712
hetP2_F1	10	allowzero	3	GBScleanR_fixMismap	0.887419	0.0985484	0.0140323	0.00856173	0.00600853	0.00985647
hetP2_F1	10	allowzero	3	GBScleanR_noIPO	0.895806	0.0920968	0.0120968	0.00701814	0.00723113	0.007183
hetP2_F1	10	allowzero	3	magicImpute	0.888548	0.0979032	0.0135484	0.00897866	0.00498871	0.00906675
hetP2_F1	10	allowzero	10	GBScleanR	0.958387	0.0380645	0.00354839	0.0048566	0.0039654	0.00302225
hetP2_F1	10	allowzero	10	GBScleanR_fixBias	0.963065	0.0327419	0.00419355	0.00523745	0.00416797	0.00358244
hetP2_F1	10	allowzero	10	GBScleanR_fixMismap	0.959677	0.0356452	0.00467742	0.00498582	0.00278845	0.00391034
hetP2_F1	10	allowzero	10	GBScleanR_noIPO	0.960645	0.0348387	0.00451613	0.0041086	0.00276242	0.00272024
hetP2_F1	10	allowzero	10	magicImpute	0.96371	0.0295161	0.00677419	0.00533587	0.00201882	0.00567962
hetP2_F1	10	allowzero	20	GBScleanR	0.983871	0.0154839	0.000645161	0.00186242	0.0024283	0.00112775
hetP2_F1	10	allowzero	20	GBScleanR_fixBias	0.987419	0.0114516	0.00112903	0.0024987	0.00268279	0.00170863
hetP2_F1	10	allowzero	20	GBScleanR_fixMismap	0.983065	0.016129	0.000806452	0.00204725	0.00228099	0.00114049
hetP2_F1	10	allowzero	20	GBScleanR_noIPO	0.987258	0.0114516	0.00129032	0.00233732	0.00257279	0.0016658
hetP2_F1	10	allowzero	20	magicImpute	0.981774	0.0154839	0.00274194	0.00372872	0.00341726	0.00340455
hetP2_F1	10	nonzero	0.1	GBScleanR	0.401774	0.517097	0.081129	0.0521004	0.0717181	0.0922072
hetP2_F1	10	nonzero	0.1	GBScleanR_fixBias	0.39871	0.475484	0.125806	0.0434574	0.0666051	0.0915969
hetP2_F1	10	nonzero	0.1	GBScleanR_fixMismap	0.409032	0.50871	0.0822581	0.0407412	0.0532459	0.0509534
hetP2_F1	10	nonzero	0.1	GBScleanR_noIPO	0.426935	0.490323	0.0827419	0.0602153	0.0535749	0.0893575
hetP2_F1	10	nonzero	0.1	magicImpute	0.358548	0.414194	0.227258	0.0580199	0.113401	0.142619
hetP2_F1	10	nonzero	0.25	GBScleanR	0.456452	0.498387	0.0451613	0.0485838	0.0397049	0.0376958
hetP2_F1	10	nonzero	0.25	GBScleanR_fixBias	0.445161	0.500645	0.0541935	0.0450588	0.0631953	0.050229
hetP2_F1	10	nonzero	0.25	GBScleanR_fixMismap	0.439839	0.494677	0.0654839	0.0340629	0.0547123	0.0436591
hetP2_F1	10	nonzero	0.25	GBScleanR_noIPO	0.439032	0.479194	0.0817742	0.0583664	0.0425	0.0530602
hetP2_F1	10	nonzero	0.25	magicImpute	0.416613	0.409516	0.173871	0.0616808	0.0593225	0.0995678
hetP2_F1	10	nonzero	0.5	GBScleanR	0.574839	0.377419	0.0477419	0.0302244	0.0219839	0.0294788
hetP2_F1	10	nonzero	0.5	GBScleanR_fixBias	0.562258	0.358387	0.0793548	0.0456337	0.0296704	0.0592511
hetP2_F1	10	nonzero	0.5	GBScleanR_fixMismap	0.570806	0.378387	0.0508065	0.0421928	0.0382379	0.0439432
hetP2_F1	10	nonzero	0.5	GBScleanR_noIPO	0.605484	0.330323	0.0641935	0.0445634	0.0315496	0.0477424
hetP2_F1	10	nonzero	0.5	magicImpute	0.500806	0.324032	0.175161	0.0531864	0.0394746	0.0630441
hetP2_F1	10	nonzero	0.75	GBScleanR	0.660161	0.290645	0.0491935	0.0166241	0.023945	0.0197137
hetP2_F1	10	nonzero	0.75	GBScleanR_fixBias	0.660806	0.277903	0.0612903	0.0281122	0.0237419	0.0416172
hetP2_F1	10	nonzero	0.75	GBScleanR_fixMismap	0.683226	0.272581	0.0441935	0.0259427	0.0233237	0.028339
hetP2_F1	10	nonzero	0.75	GBScleanR_noIPO	0.68371	0.271129	0.0451613	0.0298322	0.0253254	0.0215457
hetP2_F1	10	nonzero	0.75	magicImpute	0.718387	0.23129	0.0503226	0.0480646	0.0402415	0.0375406
hetP2_F1	10	nonzero	1	GBScleanR	0.744839	0.218065	0.0370968	0.0235187	0.0221516	0.0267308
hetP2_F1	10	nonzero	1	GBScleanR_fixBias	0.748548	0.214355	0.0370968	0.0226375	0.0207174	0.0268494
hetP2_F1	10	nonzero	1	GBScleanR_fixMismap	0.748226	0.204677	0.0470968	0.0228156	0.0224065	0.0311809
hetP2_F1	10	nonzero	1	GBScleanR_noIPO	0.752097	0.201452	0.0464516	0.0312203	0.0299289	0.0349073
hetP2_F1	10	nonzero	1	magicImpute	0.770645	0.182742	0.0466129	0.0336767	0.0288229	0.0348049
hetP2_F1	10	nonzero	2	GBScleanR	0.870968	0.116935	0.0120968	0.016254	0.0181884	0.0066393
hetP2_F1	10	nonzero	2	GBScleanR_fixBias	0.876935	0.111774	0.0112903	0.0181056	0.0188103	0.00764122
hetP2_F1	10	nonzero	2	GBScleanR_fixMismap	0.873387	0.114194	0.0124194	0.0151923	0.0152787	0.00733433
hetP2_F1	10	nonzero	2	GBScleanR_noIPO	0.876935	0.109839	0.0132258	0.0155087	0.0163506	0.0075192
hetP2_F1	10	nonzero	2	magicImpute	0.865	0.119677	0.0153226	0.0279782	0.0281096	0.0105148
hetP2_F1	10	nonzero	3	GBScleanR	0.90629	0.0830645	0.0106452	0.0175115	0.0131528	0.00710003
hetP2_F1	10	nonzero	3	GBScleanR_fixBias	0.909516	0.0812903	0.00919355	0.0166311	0.0171572	0.0054325
hetP2_F1	10	nonzero	3	GBScleanR_fixMismap	0.899677	0.0891935	0.011129	0.017268	0.0128144	0.00723113
hetP2_F1	10	nonzero	3	GBScleanR_noIPO	0.913548	0.0775806	0.00887097	0.018828	0.0187857	0.00500029
hetP2_F1	10	nonzero	3	magicImpute	0.900484	0.0875806	0.0119355	0.0249413	0.0255028	0.00668053
hetP2_F1	10	nonzero	10	GBScleanR	0.966452	0.0304839	0.00306452	0.00503198	0.00489513	0.00221019
hetP2_F1	10	nonzero	10	GBScleanR_fixBias	0.974839	0.0220968	0.00306452	0.00609214	0.0055379	0.00233732
hetP2_F1	10	nonzero	10	GBScleanR_fixMismap	0.971613	0.025	0.0033871	0.00444647	0.00315789	0.00268279
hetP2_F1	10	nonzero	10	GBScleanR_noIPO	0.976129	0.0198387	0.00403226	0.00547226	0.00487145	0.00366618
hetP2_F1	10	nonzero	10	magicImpute	0.968548	0.025	0.00645161	0.00844103	0.00681121	0.00729283
hetP2_F1	10	nonzero	20	GBScleanR	0.979194	0.0185484	0.00225806	0.00398358	0.00243424	0.00265572
hetP2_F1	10	nonzero	20	GBScleanR_fixBias	0.976935	0.0212903	0.00177419	0.00294965	0.00183112	0.00233732
hetP2_F1	10	nonzero	20	GBScleanR_fixMismap	0.978871	0.0190323	0.00209677	0.00383571	0.00261182	0.00215725
hetP2_F1	10	nonzero	20	GBScleanR_noIPO	0.979194	0.0190323	0.00177419	0.00308379	0.0019827	0.0020753
hetP2_F1	10	nonzero	20	magicImpute	0.978548	0.0180645	0.0033871	0.00537903	0.00338325	0.0035214
hetP2_F1	100	allowzero	0.1	GBScleanR	0.377887	0.357435	0.264677	0.067048	0.0757827	0.125186
hetP2_F1	100	allowzero	0.1	GBScleanR_fixBias	0.408839	0.333403	0.257758	0.0913756	0.0668879	0.142303
hetP2_F1	100	allowzero	0.1	GBScleanR_fixMismap	0.38071	0.329129	0.290161	0.0774984	0.0697087	0.130865
hetP2_F1	100	allowzero	0.1	GBScleanR_noIPO	0.419355	0.325887	0.254758	0.075996	0.0758657	0.132967
hetP2_F1	100	allowzero	0.1	magicImpute	0.301177	0.184177	0.514645	0.0952883	0.0704291	0.154068
hetP2_F1	100	allowzero	0.25	GBScleanR	0.778952	0.124984	0.0960645	0.0610985	0.0267813	0.0649939
hetP2_F1	100	allowzero	0.25	GBScleanR_fixBias	0.769081	0.133629	0.0972903	0.0627525	0.0277971	0.067256
hetP2_F1	100	allowzero	0.25	GBScleanR_fixMismap	0.761629	0.135742	0.102629	0.0617279	0.0217239	0.0647859
hetP2_F1	100	allowzero	0.25	GBScleanR_noIPO	0.765565	0.132774	0.101661	0.0630842	0.022951	0.0663005
hetP2_F1	100	allowzero	0.25	magicImpute	0.721	0.0990806	0.179919	0.0899512	0.0164137	0.0993275
hetP2_F1	100	allowzero	0.5	GBScleanR	0.878161	0.0695806	0.0522581	0.0323007	0.0119606	0.0327351
hetP2_F1	100	allowzero	0.5	GBScleanR_fixBias	0.886371	0.0607097	0.0529194	0.0322535	0.0120208	0.0333481
hetP2_F1	100	allowzero	0.5	GBScleanR_fixMismap	0.879371	0.0667258	0.0539032	0.0317484	0.0121645	0.0331414
hetP2_F1	100	allowzero	0.5	GBScleanR_noIPO	0.880935	0.063871	0.0551935	0.032518	0.0121437	0.0342015
hetP2_F1	100	allowzero	0.5	magicImpute	0.854145	0.0585	0.0873548	0.0503821	0.00783094	0.0534496
hetP2_F1	100	allowzero	0.75	GBScleanR	0.912806	0.0501613	0.0370323	0.0249247	0.0110313	0.025073
hetP2_F1	100	allowzero	0.75	GBScleanR_fixBias	0.908887	0.052371	0.0387419	0.0250642	0.00983219	0.0253565
hetP2_F1	100	allowzero	0.75	GBScleanR_fixMismap	0.906742	0.0549194	0.0383387	0.0260702	0.0101321	0.025648
hetP2_F1	100	allowzero	0.75	GBScleanR_noIPO	0.909742	0.0502742	0.0399839	0.0259202	0.00939093	0.0261356
hetP2_F1	100	allowzero	0.75	magicImpute	0.898952	0.0467742	0.0542742	0.0340542	0.00807917	0.0359535
hetP2_F1	100	allowzero	1	GBScleanR	0.93321	0.0392903	0.0275	0.0165267	0.00590517	0.0168109
hetP2_F1	100	allowzero	1	GBScleanR_fixBias	0.937242	0.0345323	0.0282258	0.0166834	0.00555942	0.0170563
hetP2_F1	100	allowzero	1	GBScleanR_fixMismap	0.936016	0.0361935	0.0277903	0.0163186	0.00560285	0.0170213
hetP2_F1	100	allowzero	1	GBScleanR_noIPO	0.933952	0.0370806	0.0289677	0.0165779	0.00649422	0.0170477
hetP2_F1	100	allowzero	1	magicImpute	0.913887	0.0396774	0.0464355	0.0313659	0.00844803	0.0334312
hetP2_F1	100	allowzero	2	GBScleanR	0.959919	0.0252258	0.0148548	0.0101709	0.00380524	0.0101293
hetP2_F1	100	allowzero	2	GBScleanR_fixBias	0.963758	0.0211613	0.0150806	0.0105987	0.00417886	0.0101113
hetP2_F1	100	allowzero	2	GBScleanR_fixMismap	0.962097	0.0226613	0.0152419	0.0105616	0.00359105	0.0104387
hetP2_F1	100	allowzero	2	GBScleanR_noIPO	0.9565	0.0283387	0.0151613	0.0106012	0.0039258	0.0103213
hetP2_F1	100	allowzero	2	magicImpute	0.962145	0.0165806	0.0212742	0.0152695	0.00375351	0.0150724
hetP2_F1	100	allowzero	3	GBScleanR	0.973048	0.0168548	0.0100968	0.00843027	0.00416686	0.00715687
hetP2_F1	100	allowzero	3	GBScleanR_fixBias	0.973887	0.0160645	0.0100484	0.00833119	0.00415768	0.00709135
hetP2_F1	100	allowzero	3	GBScleanR_fixMismap	0.973306	0.0166613	0.0100323	0.00834279	0.00397767	0.00694429
hetP2_F1	100	allowzero	3	GBScleanR_noIPO	0.975081	0.0150161	0.00990323	0.00817415	0.00388841	0.00692701
hetP2_F1	100	allowzero	3	magicImpute	0.970532	0.016871	0.0125968	0.00946007	0.00414185	0.0088095
hetP2_F1	100	allowzero	10	GBScleanR	0.991968	0.00440323	0.00362903	0.00337688	0.00102151	0.00295699
hetP2_F1	100	allowzero	10	GBScleanR_fixBias	0.990355	0.00598387	0.00366129	0.00333775	0.0012618	0.00295236
hetP2_F1	100	allowzero	10	GBScleanR_fixMismap	0.991419	0.00514516	0.00343548	0.00334482	0.0014075	0.00284171
hetP2_F1	100	allowzero	10	GBScleanR_noIPO	0.990597	0.00595161	0.00345161	0.00328277	0.00122803	0.00302416
hetP2_F1	100	allowzero	10	magicImpute	0.984	0.00632258	0.00967742	0.0067606	0.00167962	0.00660457
hetP2_F1	100	allowzero	20	GBScleanR	0.994113	0.00412903	0.00175806	0.00262762	0.00168961	0.00228208
hetP2_F1	100	allowzero	20	GBScleanR_fixBias	0.994903	0.00332258	0.00177419	0.00280508	0.001817	0.00222855
hetP2_F1	100	allowzero	20	GBScleanR_fixMismap	0.994242	0.00412903	0.00162903	0.00265626	0.00167398	0.00215658
hetP2_F1	100	allowzero	20	GBScleanR_noIPO	0.995065	0.00332258	0.0016129	0.0027588	0.00180248	0.00210109
hetP2_F1	100	allowzero	20	magicImpute	0.988839	0.00701613	0.00414516	0.00426229	0.00290318	0.0041408
hetP2_F1	100	nonzero	0.1	GBScleanR	0.448661	0.291177	0.260161	0.0955329	0.0682268	0.142675
hetP2_F1	100	nonzero	0.1	GBScleanR_fixBias	0.434403	0.289532	0.276065	0.102889	0.065358	0.148494
hetP2_F1	100	nonzero	0.1	GBScleanR_fixMismap	0.408065	0.324113	0.267823	0.0907941	0.0768092	0.151786
hetP2_F1	100	nonzero	0.1	GBScleanR_noIPO	0.440613	0.290113	0.269274	0.101182	0.0822888	0.160328
hetP2_F1	100	nonzero	0.1	magicImpute	0.259097	0.172306	0.568597	0.111261	0.0892688	0.189497
hetP2_F1	100	nonzero	0.25	GBScleanR	0.769565	0.133694	0.0967419	0.0670415	0.0290186	0.0691744
hetP2_F1	100	nonzero	0.25	GBScleanR_fixBias	0.680323	0.189242	0.130435	0.0816204	0.0369047	0.0917258
hetP2_F1	100	nonzero	0.25	GBScleanR_fixMismap	0.778548	0.120097	0.101355	0.0674922	0.0258252	0.0727575
hetP2_F1	100	nonzero	0.25	GBScleanR_noIPO	0.774452	0.121968	0.103581	0.0695558	0.0244735	0.0754204
hetP2_F1	100	nonzero	0.25	magicImpute	0.721081	0.111	0.167919	0.0987634	0.0293172	0.108448
hetP2_F1	100	nonzero	0.5	GBScleanR	0.885855	0.0584194	0.0557258	0.0363688	0.0125744	0.0363995
hetP2_F1	100	nonzero	0.5	GBScleanR_fixBias	0.893081	0.05	0.0569194	0.0357688	0.010306	0.0359834
hetP2_F1	100	nonzero	0.5	GBScleanR_fixMismap	0.883048	0.0607419	0.0562097	0.0349049	0.0114881	0.0360068
hetP2_F1	100	nonzero	0.5	GBScleanR_noIPO	0.889774	0.0537258	0.0565	0.0363654	0.0119642	0.0357255
hetP2_F1	100	nonzero	0.5	magicImpute	0.860806	0.0565323	0.0826613	0.0523647	0.0128632	0.0544001
hetP2_F1	100	nonzero	0.75	GBScleanR	0.914919	0.0458871	0.0391935	0.0263659	0.00983999	0.025943
hetP2_F1	100	nonzero	0.75	GBScleanR_fixBias	0.916613	0.0449355	0.0384516	0.0259613	0.0092839	0.0264796
hetP2_F1	100	nonzero	0.75	GBScleanR_fixMismap	0.912984	0.0465161	0.0405	0.0272568	0.00901012	0.0276326
hetP2_F1	100	nonzero	0.75	GBScleanR_noIPO	0.907629	0.0504355	0.0419355	0.028119	0.00901926	0.0292352
hetP2_F1	100	nonzero	0.75	magicImpute	0.901097	0.0437742	0.055129	0.0338231	0.00930651	0.0338414
hetP2_F1	100	nonzero	1	GBScleanR	0.929968	0.0381129	0.0319194	0.023886	0.00792036	0.0222952
hetP2_F1	100	nonzero	1	GBScleanR_fixBias	0.932984	0.0351613	0.0318548	0.0244355	0.00804004	0.0225531
hetP2_F1	100	nonzero	1	GBScleanR_fixMismap	0.93371	0.0337419	0.0325484	0.0235719	0.00797006	0.0222186
hetP2_F1	100	nonzero	1	GBScleanR_noIPO	0.937403	0.0296774	0.0329194	0.0243335	0.00865696	0.0229536
hetP2_F1	100	nonzero	1	magicImpute	0.922806	0.0316129	0.0455806	0.0323175	0.00781464	0.0319779
hetP2_F1	100	nonzero	2	GBScleanR	0.967452	0.0173548	0.0151935	0.0114472	0.00424648	0.0104633
hetP2_F1	100	nonzero	2	GBScleanR_fixBias	0.968081	0.016371	0.0155484	0.0120028	0.00429726	0.0106212
hetP2_F1	100	nonzero	2	GBScleanR_fixMismap	0.967097	0.0172581	0.0156452	0.0113356	0.00418024	0.010179
hetP2_F1	100	nonzero	2	GBScleanR_noIPO	0.968274	0.0161452	0.0155806	0.01164	0.00412962	0.0103751
hetP2_F1	100	nonzero	2	magicImpute	0.963081	0.0181613	0.0187581	0.0126894	0.0045713	0.0121624
hetP2_F1	100	nonzero	3	GBScleanR	0.977871	0.0121452	0.00998387	0.00844206	0.00376313	0.00728091
hetP2_F1	100	nonzero	3	GBScleanR_fixBias	0.977032	0.0129032	0.0100645	0.00779484	0.00307569	0.00702906
hetP2_F1	100	nonzero	3	GBScleanR_fixMismap	0.97921	0.0105323	0.0102581	0.00861099	0.00390028	0.00746209
hetP2_F1	100	nonzero	3	GBScleanR_noIPO	0.977887	0.0120323	0.0100806	0.00806059	0.00330165	0.00708215
hetP2_F1	100	nonzero	3	magicImpute	0.968306	0.0141129	0.0175806	0.0104989	0.00331717	0.00979482
hetP2_F1	100	nonzero	10	GBScleanR	0.991887	0.00417742	0.00393548	0.00386645	0.00121512	0.00348668
hetP2_F1	100	nonzero	10	GBScleanR_fixBias	0.991839	0.00416129	0.004	0.00387572	0.00117298	0.00349541
hetP2_F1	100	nonzero	10	GBScleanR_fixMismap	0.990339	0.00577419	0.0038871	0.00394077	0.00117298	0.00363989
hetP2_F1	100	nonzero	10	GBScleanR_noIPO	0.99029	0.00579032	0.00391935	0.00382906	0.00117107	0.00349372
hetP2_F1	100	nonzero	10	magicImpute	0.987968	0.00658065	0.00545161	0.00555623	0.00178578	0.0051963
hetP2_F1	100	nonzero	20	GBScleanR	0.996532	0.00169355	0.00177419	0.00222707	0.0012841	0.00201816
hetP2_F1	100	nonzero	20	GBScleanR_fixBias	0.996484	0.00170968	0.00180645	0.0022153	0.00127269	0.0020668
hetP2_F1	100	nonzero	20	GBScleanR_fixMismap	0.997387	0.000967742	0.00164516	0.00208578	0.000887874	0.0020502
hetP2_F1	100	nonzero	20	GBScleanR_noIPO	0.997371	0.000967742	0.00166129	0.00200713	0.000887874	0.00196479
hetP2_F1	100	nonzero	20	magicImpute	0.991968	0.00374194	0.00429032	0.00516689	0.00218544	0.00451112
hetP2_F1	1000	allowzero	0.1	GBScleanR	0.632152	0.110827	0.257021	0.123257	0.0430527	0.132767
hetP2_F1	1000	allowzero	0.1	GBScleanR_fixBias	0.665397	0.0895258	0.245077	0.129812	0.0401873	0.132744
hetP2_F1	1000	allowzero	0.1	GBScleanR_fixMismap	0.660877	0.0971758	0.241947	0.125776	0.0416217	0.129195
hetP2_F1	1000	allowzero	0.1	GBScleanR_noIPO	0.659892	0.0928645	0.247244	0.130407	0.0404485	0.134675
hetP2_F1	1000	allowzero	0.1	magicImpute	0.488376	0.0411226	0.470502	0.176164	0.0269507	0.187788
hetP2_F1	1000	allowzero	0.25	GBScleanR	0.846384	0.0348855	0.118731	0.0749696	0.0212604	0.0734399
hetP2_F1	1000	allowzero	0.25	GBScleanR_fixBias	0.843529	0.0378548	0.118616	0.0743711	0.0210096	0.073336
hetP2_F1	1000	allowzero	0.25	GBScleanR_fixMismap	0.847739	0.0336226	0.118639	0.0741512	0.0211958	0.0724522
hetP2_F1	1000	allowzero	0.25	GBScleanR_noIPO	0.841839	0.0387435	0.119418	0.0744115	0.0208284	0.0733378
hetP2_F1	1000	allowzero	0.25	magicImpute	0.785153	0.0202452	0.194602	0.105217	0.0141701	0.105413
hetP2_F1	1000	allowzero	0.5	GBScleanR	0.855631	0.0597645	0.0846048	0.0469484	0.0199521	0.0503006
hetP2_F1	1000	allowzero	0.5	GBScleanR_fixBias	0.923681	0.01235	0.0639694	0.0427465	0.0121172	0.0398443
hetP2_F1	1000	allowzero	0.5	GBScleanR_fixMismap	0.852061	0.0630484	0.0848903	0.048233	0.0198313	0.0510778
hetP2_F1	1000	allowzero	0.5	GBScleanR_noIPO	0.923971	0.0121823	0.0638468	0.042779	0.0113132	0.0399264
hetP2_F1	1000	allowzero	0.5	magicImpute	0.893845	0.0103435	0.0958113	0.0593259	0.00987011	0.0578381
hetP2_F1	1000	allowzero	0.75	GBScleanR	0.952745	0.00681935	0.0404355	0.0264711	0.00692167	0.0246977
hetP2_F1	1000	allowzero	0.75	GBScleanR_fixBias	0.874205	0.0719258	0.0538694	0.0391955	0.0215309	0.0333763
hetP2_F1	1000	allowzero	0.75	GBScleanR_fixMismap	0.919735	0.0280129	0.0522516	0.0297231	0.0119974	0.0275645
hetP2_F1	1000	allowzero	0.75	GBScleanR_noIPO	0.952089	0.00749355	0.0404177	0.026273	0.00691992	0.0246063
hetP2_F1	1000	allowzero	0.75	magicImpute	0.929516	0.00954839	0.0609355	0.0375643	0.00664715	0.0371148
hetP2_F1	1000	allowzero	1	GBScleanR	0.960487	0.00775484	0.0317581	0.022419	0.00603949	0.020997
hetP2_F1	1000	allowzero	1	GBScleanR_fixBias	0.910897	0.0536871	0.0354161	0.0258273	0.0120779	0.0232477
hetP2_F1	1000	allowzero	1	GBScleanR_fixMismap	0.965315	0.00373226	0.0309532	0.0219334	0.0056681	0.0205443
hetP2_F1	1000	allowzero	1	GBScleanR_noIPO	0.923365	0.0299516	0.0466839	0.0361271	0.0161307	0.0289793
hetP2_F1	1000	allowzero	1	magicImpute	0.952956	0.0036871	0.0433565	0.0285068	0.00520661	0.0278079
hetP2_F1	1000	allowzero	2	GBScleanR	0.980856	0.00284677	0.0162968	0.0120368	0.00310562	0.0116437
hetP2_F1	1000	allowzero	2	GBScleanR_fixBias	0.980881	0.00285806	0.0162613	0.0120531	0.00311827	0.0116567
hetP2_F1	1000	allowzero	2	GBScleanR_fixMismap	0.98096	0.00279355	0.0162468	0.0119468	0.00296948	0.0115476
hetP2_F1	1000	allowzero	2	GBScleanR_noIPO	0.980974	0.00280161	0.0162242	0.0119162	0.00297983	0.0115311
hetP2_F1	1000	allowzero	2	magicImpute	0.972373	0.00637419	0.0212532	0.0151698	0.0034208	0.0149405
hetP2_F1	1000	allowzero	3	GBScleanR	0.97089	0.0129581	0.0161516	0.0122712	0.00616658	0.010287
hetP2_F1	1000	allowzero	3	GBScleanR_fixBias	0.987444	0.00175806	0.0107984	0.00833631	0.00246	0.00770468
hetP2_F1	1000	allowzero	3	GBScleanR_fixMismap	0.98691	0.00251452	0.0105758	0.00818209	0.00231528	0.00759315
hetP2_F1	1000	allowzero	3	GBScleanR_noIPO	0.987665	0.00170323	0.0106323	0.00819728	0.00232893	0.00760459
hetP2_F1	1000	allowzero	3	magicImpute	0.980485	0.00346935	0.0160452	0.0115505	0.00269166	0.0114466
hetP2_F1	1000	allowzero	10	GBScleanR	0.99641	0.0003	0.00329032	0.00331063	0.000956597	0.00312927
hetP2_F1	1000	allowzero	10	GBScleanR_fixBias	0.996411	0.000298387	0.00329032	0.00331984	0.000947531	0.00314172
hetP2_F1	1000	allowzero	10	GBScleanR_fixMismap	0.996574	0.000290323	0.00313548	0.00321879	0.000926444	0.00302452
hetP2_F1	1000	allowzero	10	GBScleanR_noIPO	0.996568	0.00028871	0.00314355	0.00324095	0.000936729	0.00305942
hetP2_F1	1000	allowzero	10	magicImpute	0.992055	0.00264839	0.00529677	0.0055659	0.00171223	0.00543879
hetP2_F1	1000	allowzero	20	GBScleanR	0.997363	0.00096129	0.00167581	0.00229906	0.00109064	0.00201001
hetP2_F1	1000	allowzero	20	GBScleanR_fixBias	0.997363	0.00095	0.0016871	0.00232048	0.0010826	0.00203089
hetP2_F1	1000	allowzero	20	GBScleanR_fixMismap	0.997456	0.000937097	0.00160645	0.00222439	0.00104511	0.00198164
hetP2_F1	1000	allowzero	20	GBScleanR_noIPO	0.997463	0.000933871	0.00160323	0.00222357	0.00104051	0.00197372
hetP2_F1	1000	allowzero	20	magicImpute	0.995689	0.00166613	0.00264516	0.00304905	0.00132669	0.00269272
hetP2_F1	1000	nonzero	0.1	GBScleanR	0.658082	0.0944726	0.247445	0.126307	0.0423329	0.13407
hetP2_F1	1000	nonzero	0.1	GBScleanR_fixBias	0.650563	0.0985532	0.250884	0.125096	0.0417004	0.134406
hetP2_F1	1000	nonzero	0.1	GBScleanR_fixMismap	0.653647	0.0924871	0.253866	0.128437	0.0415208	0.13637
hetP2_F1	1000	nonzero	0.1	GBScleanR_noIPO	0.659077	0.0876258	0.253297	0.128353	0.0419872	0.135779
hetP2_F1	1000	nonzero	0.1	magicImpute	0.500858	0.0369	0.462242	0.170572	0.0265175	0.178931
hetP2_F1	1000	nonzero	0.25	GBScleanR	0.852424	0.0310565	0.116519	0.0718322	0.0200107	0.0690511
hetP2_F1	1000	nonzero	0.25	GBScleanR_fixBias	0.851669	0.0331242	0.115206	0.0707332	0.0202508	0.0682678
hetP2_F1	1000	nonzero	0.25	GBScleanR_fixMismap	0.851285	0.033521	0.115194	0.0710977	0.0197517	0.0688757
hetP2_F1	1000	nonzero	0.25	GBScleanR_noIPO	0.738469	0.0982629	0.163268	0.0914329	0.0375303	0.0906852
hetP2_F1	1000	nonzero	0.25	magicImpute	0.791139	0.0220661	0.186795	0.100407	0.0149661	0.0996228
hetP2_F1	1000	nonzero	0.5	GBScleanR	0.923748	0.0134274	0.0628242	0.0412743	0.0111511	0.0391738
hetP2_F1	1000	nonzero	0.5	GBScleanR_fixBias	0.922368	0.0134952	0.0641371	0.0421722	0.0112136	0.0401823
hetP2_F1	1000	nonzero	0.5	GBScleanR_fixMismap	0.920524	0.0153532	0.0641226	0.0419119	0.010917	0.0400795
hetP2_F1	1000	nonzero	0.5	GBScleanR_noIPO	0.815806	0.0800097	0.104184	0.0692491	0.0335178	0.060488
hetP2_F1	1000	nonzero	0.5	magicImpute	0.897706	0.0088371	0.0934565	0.0581575	0.00917513	0.057368
hetP2_F1	1000	nonzero	0.75	GBScleanR	0.948087	0.00795323	0.0439597	0.0301649	0.0078188	0.0285974
hetP2_F1	1000	nonzero	0.75	GBScleanR_fixBias	0.869502	0.0633597	0.0671387	0.0397057	0.0204536	0.0385621
hetP2_F1	1000	nonzero	0.75	GBScleanR_fixMismap	0.947798	0.0079871	0.0442145	0.0298408	0.00802481	0.0282682
hetP2_F1	1000	nonzero	0.75	GBScleanR_noIPO	0.921042	0.021529	0.057429	0.0367147	0.0120033	0.0326907
hetP2_F1	1000	nonzero	0.75	magicImpute	0.933568	0.00533871	0.0610935	0.0398419	0.00718344	0.0386777
hetP2_F1	1000	nonzero	1	GBScleanR	0.963087	0.00366935	0.0332435	0.0226141	0.00555721	0.021128
hetP2_F1	1000	nonzero	1	GBScleanR_fixBias	0.963044	0.00376935	0.0331871	0.0227543	0.00568874	0.0211592
hetP2_F1	1000	nonzero	1	GBScleanR_fixMismap	0.96156	0.00518548	0.0332548	0.0226558	0.00554675	0.0211955
hetP2_F1	1000	nonzero	1	GBScleanR_noIPO	0.962924	0.00367903	0.0333968	0.0224347	0.00578061	0.020853
hetP2_F1	1000	nonzero	1	magicImpute	0.952365	0.00461774	0.0430177	0.0284231	0.00466924	0.0273579
hetP2_F1	1000	nonzero	2	GBScleanR	0.982453	0.00150645	0.0160403	0.0119286	0.00330147	0.0111983
hetP2_F1	1000	nonzero	2	GBScleanR_fixBias	0.982421	0.00148065	0.0160984	0.0119566	0.00324001	0.0112445
hetP2_F1	1000	nonzero	2	GBScleanR_fixMismap	0.982637	0.00141613	0.0159468	0.011846	0.00314202	0.0111199
hetP2_F1	1000	nonzero	2	GBScleanR_noIPO	0.98266	0.00143548	0.0159048	0.0118208	0.00319331	0.011139
hetP2_F1	1000	nonzero	2	magicImpute	0.978324	0.00198871	0.0196871	0.0144904	0.00308751	0.0140422
hetP2_F1	1000	nonzero	3	GBScleanR	0.987784	0.00175	0.0104661	0.00834626	0.00239013	0.0078976
hetP2_F1	1000	nonzero	3	GBScleanR_fixBias	0.987721	0.00175323	0.0105258	0.00838217	0.00238012	0.00793239
hetP2_F1	1000	nonzero	3	GBScleanR_fixMismap	0.986208	0.00329194	0.0105	0.00829507	0.00230219	0.00785628
hetP2_F1	1000	nonzero	3	GBScleanR_noIPO	0.986245	0.00332903	0.0104258	0.00831918	0.00233732	0.00789015
hetP2_F1	1000	nonzero	3	magicImpute	0.982374	0.00379194	0.0138339	0.0107268	0.0023115	0.0104094
hetP2_F1	1000	nonzero	10	GBScleanR	0.9955	0.00117742	0.00332258	0.00359821	0.00132196	0.0032525
hetP2_F1	1000	nonzero	10	GBScleanR_fixBias	0.995476	0.00116452	0.00335968	0.0035986	0.00130573	0.00326437
hetP2_F1	1000	nonzero	10	GBScleanR_fixMismap	0.995597	0.00115161	0.00325161	0.00356155	0.00128308	0.00323296
hetP2_F1	1000	nonzero	10	GBScleanR_noIPO	0.995589	0.00114516	0.00326613	0.00356509	0.00127053	0.00323643
hetP2_F1	1000	nonzero	10	magicImpute	0.979977	0.00618548	0.0138371	0.0132671	0.00439029	0.0110938
hetP2_F1	1000	nonzero	20	GBScleanR	0.998097	0.000166129	0.0017371	0.00221473	0.000638163	0.00207603
hetP2_F1	1000	nonzero	20	GBScleanR_fixBias	0.998113	0.000158065	0.00172903	0.00220972	0.000625812	0.00207838
hetP2_F1	1000	nonzero	20	GBScleanR_fixMismap	0.99821	0.000145161	0.00164516	0.00214077	0.000577113	0.00202815
hetP2_F1	1000	nonzero	20	GBScleanR_noIPO	0.99821	0.000145161	0.00164516	0.00214805	0.000577113	0.00203711
hetP2_F1	1000	nonzero	20	magicImpute	0.994802	0.00210323	0.00309516	0.00366396	0.00169215	0.00302261
homoP8_RIL	10	allowzero	0.1	GBScleanR	0.678387	0.114194	0.207419	0.157587	0.018308	0.155577
homoP8_RIL	10	allowzero	0.1	GBScleanR_fixBias	0.675968	0.116129	0.207903	0.153638	0.0181526	0.157156
homoP8_RIL	10	allowzero	0.1	GBScleanR_fixMismap	0.686129	0.0698387	0.244032	0.159764	0.013834	0.161991
homoP8_RIL	10	allowzero	0.1	GBScleanR_noIPO	0.688548	0.068871	0.242581	0.162868	0.009649	0.162024
homoP8_RIL	10	allowzero	0.1	magicImpute	0.668226	0.0645161	0.267258	0.16228	0.012189	0.15799
homoP8_RIL	10	allowzero	0.25	GBScleanR	0.837742	0.0914516	0.0708065	0.0526783	0.0191906	0.0463705
homoP8_RIL	10	allowzero	0.25	GBScleanR_fixBias	0.841935	0.0893548	0.0687097	0.0522364	0.0215483	0.0451882
homoP8_RIL	10	allowzero	0.25	GBScleanR_fixMismap	0.851613	0.0595161	0.088871	0.0630936	0.0109775	0.0589854
homoP8_RIL	10	allowzero	0.25	GBScleanR_noIPO	0.852258	0.0562903	0.0914516	0.066119	0.0127103	0.0624122
homoP8_RIL	10	allowzero	0.25	magicImpute	0.845161	0.0553226	0.0995161	0.0675839	0.0108876	0.064256
homoP8_RIL	10	allowzero	0.5	GBScleanR	0.900968	0.0698387	0.0291935	0.0393187	0.025126	0.0214576
homoP8_RIL	10	allowzero	0.5	GBScleanR_fixBias	0.905161	0.0643548	0.0304839	0.0373863	0.0212274	0.0232672
homoP8_RIL	10	allowzero	0.5	GBScleanR_fixMismap	0.914032	0.0493548	0.0366129	0.0404839	0.0122411	0.0337131
homoP8_RIL	10	allowzero	0.5	GBScleanR_noIPO	0.912258	0.048871	0.038871	0.042864	0.0151313	0.037959
homoP8_RIL	10	allowzero	0.5	magicImpute	0.910645	0.0477419	0.0416129	0.0451306	0.0106772	0.0406176
homoP8_RIL	10	allowzero	0.75	GBScleanR	0.919677	0.0583871	0.0219355	0.0308641	0.0166198	0.0176062
homoP8_RIL	10	allowzero	0.75	GBScleanR_fixBias	0.917419	0.0627419	0.0198387	0.031375	0.0175115	0.0157675
homoP8_RIL	10	allowzero	0.75	GBScleanR_fixMismap	0.928065	0.036129	0.0358065	0.0352485	0.00830119	0.0331315
homoP8_RIL	10	allowzero	0.75	GBScleanR_noIPO	0.928387	0.0358065	0.0358065	0.0339877	0.0066632	0.0321396
homoP8_RIL	10	allowzero	0.75	magicImpute	0.929516	0.0322581	0.0382258	0.0377115	0.00752688	0.0354517
homoP8_RIL	10	allowzero	1	GBScleanR	0.930484	0.0483871	0.021129	0.0265621	0.0138121	0.0158661
homoP8_RIL	10	allowzero	1	GBScleanR_fixBias	0.93129	0.0480645	0.0206452	0.0263298	0.0141593	0.0144423
homoP8_RIL	10	allowzero	1	GBScleanR_fixMismap	0.945806	0.0325806	0.0216129	0.0225832	0.0100237	0.0178669
homoP8_RIL	10	allowzero	1	GBScleanR_noIPO	0.94371	0.0341935	0.0220968	0.0243596	0.0111952	0.0186095
homoP8_RIL	10	allowzero	1	magicImpute	0.942258	0.0359677	0.0217742	0.0227439	0.0105915	0.0184566
homoP8_RIL	10	allowzero	2	GBScleanR	0.959194	0.0303226	0.0104839	0.0162015	0.0103639	0.0094431
homoP8_RIL	10	allowzero	2	GBScleanR_fixBias	0.962742	0.0267742	0.0104839	0.0149468	0.00819606	0.00916347
homoP8_RIL	10	allowzero	2	GBScleanR_fixMismap	0.971935	0.0145161	0.0135484	0.0136267	0.0034003	0.0129077
homoP8_RIL	10	allowzero	2	GBScleanR_noIPO	0.970806	0.0154839	0.0137097	0.0145748	0.005649	0.0126373
homoP8_RIL	10	allowzero	2	magicImpute	0.970161	0.0166129	0.0132258	0.0147482	0.00443671	0.012512
homoP8_RIL	10	allowzero	3	GBScleanR	0.967258	0.0245161	0.00822581	0.0126556	0.0075192	0.006648
homoP8_RIL	10	allowzero	3	GBScleanR_fixBias	0.965968	0.0246774	0.00935484	0.0115422	0.00617929	0.00793079
homoP8_RIL	10	allowzero	3	GBScleanR_fixMismap	0.975161	0.0145161	0.0103226	0.0114606	0.00486849	0.00922478
homoP8_RIL	10	allowzero	3	GBScleanR_noIPO	0.975968	0.0132258	0.0108065	0.0122706	0.0044853	0.00928257
homoP8_RIL	10	allowzero	3	magicImpute	0.975806	0.0135484	0.0106452	0.0120938	0.00527868	0.00887341
homoP8_RIL	10	allowzero	10	GBScleanR	0.993387	0.00467742	0.00193548	0.00534669	0.00335322	0.00272024
homoP8_RIL	10	allowzero	10	GBScleanR_fixBias	0.992097	0.00564516	0.00225806	0.00540048	0.00374419	0.00286514
homoP8_RIL	10	allowzero	10	GBScleanR_fixMismap	0.993387	0.00419355	0.00241935	0.00483572	0.00254455	0.00350495
homoP8_RIL	10	allowzero	10	GBScleanR_noIPO	0.994355	0.00290323	0.00274194	0.00544313	0.00292505	0.00357031
homoP8_RIL	10	allowzero	10	magicImpute	0.994355	0.00274194	0.00290323	0.00482375	0.00187016	0.003862
homoP8_RIL	10	allowzero	20	GBScleanR	0.990484	0.00596774	0.00354839	0.00555873	0.00313953	0.00338325
homoP8_RIL	10	allowzero	20	GBScleanR_fixBias	0.991452	0.005	0.00354839	0.00569233	0.00298859	0.00338325
homoP8_RIL	10	allowzero	20	GBScleanR_fixMismap	0.992903	0.00403226	0.00306452	0.00438098	0.00218388	0.00317614
homoP8_RIL	10	allowzero	20	GBScleanR_noIPO	0.99371	0.00322581	0.00306452	0.00433121	0.00215054	0.00317614
homoP8_RIL	10	allowzero	20	magicImpute	0.994194	0.00258065	0.00322581	0.00438098	0.00286514	0.00356626
homoP8_RIL	10	nonzero	0.1	GBScleanR	0.755323	0.0412903	0.203387	0.110573	0.0182511	0.104086
homoP8_RIL	10	nonzero	0.1	GBScleanR_fixBias	0.752097	0.0435484	0.204355	0.11137	0.018437	0.105415
homoP8_RIL	10	nonzero	0.1	GBScleanR_fixMismap	0.766935	0.0204839	0.212581	0.129239	0.0213847	0.119736
homoP8_RIL	10	nonzero	0.1	GBScleanR_noIPO	0.766935	0.0204839	0.212581	0.129239	0.0213847	0.119736
homoP8_RIL	10	nonzero	0.1	magicImpute	0.725484	0.0177419	0.256774	0.145485	0.0191144	0.136863
homoP8_RIL	10	nonzero	0.25	GBScleanR	0.916613	0.0324194	0.0509677	0.0412618	0.016941	0.0332743
homoP8_RIL	10	nonzero	0.25	GBScleanR_fixBias	0.922097	0.0280645	0.0498387	0.0431721	0.0175569	0.0343872
homoP8_RIL	10	nonzero	0.25	GBScleanR_fixMismap	0.92371	0.0066129	0.0696774	0.0636412	0.0114669	0.0573371
homoP8_RIL	10	nonzero	0.25	GBScleanR_noIPO	0.92371	0.0066129	0.0696774	0.0636412	0.0114669	0.0573371
homoP8_RIL	10	nonzero	0.25	magicImpute	0.914355	0.00483871	0.0808065	0.0641813	0.0103136	0.059556
homoP8_RIL	10	nonzero	0.5	GBScleanR	0.933871	0.0345161	0.0316129	0.0309035	0.0198299	0.0251047
homoP8_RIL	10	nonzero	0.5	GBScleanR_fixBias	0.932903	0.0348387	0.0322581	0.0323583	0.0203621	0.0267091
homoP8_RIL	10	nonzero	0.5	GBScleanR_fixMismap	0.952258	0.0109677	0.0367742	0.0322778	0.0144022	0.0265985
homoP8_RIL	10	nonzero	0.5	GBScleanR_noIPO	0.952742	0.0104839	0.0367742	0.0322496	0.0142701	0.0265985
homoP8_RIL	10	nonzero	0.5	magicImpute	0.950968	0.00903226	0.04	0.034469	0.0133697	0.0290999
homoP8_RIL	10	nonzero	0.75	GBScleanR	0.960968	0.018871	0.0201613	0.0214892	0.0158588	0.0147286
homoP8_RIL	10	nonzero	0.75	GBScleanR_fixBias	0.96	0.0190323	0.0209677	0.0223206	0.0154105	0.0151685
homoP8_RIL	10	nonzero	0.75	GBScleanR_fixMismap	0.968387	0.0033871	0.0282258	0.0253339	0.00762039	0.0202917
homoP8_RIL	10	nonzero	0.75	GBScleanR_noIPO	0.968387	0.0033871	0.0282258	0.0253339	0.00762039	0.0202917
homoP8_RIL	10	nonzero	0.75	magicImpute	0.967258	0.00322581	0.0295161	0.0257734	0.00692693	0.0209339
homoP8_RIL	10	nonzero	1	GBScleanR	0.963226	0.0170968	0.0196774	0.0243638	0.00994842	0.0201423
homoP8_RIL	10	nonzero	1	GBScleanR_fixBias	0.963226	0.0175806	0.0191935	0.0257818	0.0111603	0.0191816
homoP8_RIL	10	nonzero	1	GBScleanR_fixMismap	0.972742	0.00387097	0.0233871	0.026464	0.0061863	0.0234996
homoP8_RIL	10	nonzero	1	GBScleanR_noIPO	0.972742	0.00387097	0.0233871	0.026464	0.0061863	0.0234996
homoP8_RIL	10	nonzero	1	magicImpute	0.968871	0.00322581	0.0279032	0.0328005	0.00563876	0.0295459
homoP8_RIL	10	nonzero	2	GBScleanR	0.98129	0.00951613	0.00919355	0.0128178	0.00483572	0.00997308
homoP8_RIL	10	nonzero	2	GBScleanR_fixBias	0.980806	0.00951613	0.00967742	0.0140291	0.00471466	0.0108063
homoP8_RIL	10	nonzero	2	GBScleanR_fixMismap	0.987903	0.00177419	0.0103226	0.0111292	0.00326588	0.00997743
homoP8_RIL	10	nonzero	2	GBScleanR_noIPO	0.987742	0.00177419	0.0104839	0.01141	0.00326588	0.0103206
homoP8_RIL	10	nonzero	2	magicImpute	0.987419	0.00129032	0.0112903	0.0116507	0.0028245	0.0102574
homoP8_RIL	10	nonzero	3	GBScleanR	0.984839	0.00903226	0.00612903	0.00938014	0.00451101	0.00602534
homoP8_RIL	10	nonzero	3	GBScleanR_fixBias	0.986129	0.00790323	0.00596774	0.00938014	0.00426395	0.00608501
homoP8_RIL	10	nonzero	3	GBScleanR_fixMismap	0.992097	0.000806452	0.00709677	0.0087504	0.00174213	0.00741858
homoP8_RIL	10	nonzero	3	GBScleanR_noIPO	0.992097	0.000806452	0.00709677	0.0087504	0.00174213	0.00741858
homoP8_RIL	10	nonzero	3	magicImpute	0.991129	0.000806452	0.00806452	0.0100366	0.00174213	0.00880145
homoP8_RIL	10	nonzero	10	GBScleanR	0.993871	0.0033871	0.00274194	0.00421966	0.00141225	0.00331856
homoP8_RIL	10	nonzero	10	GBScleanR_fixBias	0.994194	0.00290323	0.00290323	0.00482076	0.00183112	0.00370929
homoP8_RIL	10	nonzero	10	GBScleanR_fixMismap	0.997581	0.00016129	0.00225806	0.00287018	0.000510045	0.00276242
homoP8_RIL	10	nonzero	10	GBScleanR_noIPO	0.997419	0.00016129	0.00241935	0.00315331	0.000510045	0.00306499
homoP8_RIL	10	nonzero	10	magicImpute	0.997581	0.00016129	0.00225806	0.00296918	0.000510045	0.00286514
homoP8_RIL	10	nonzero	20	GBScleanR	0.996613	0.00112903	0.00225806	0.00391034	0.00108863	0.00358244
homoP8_RIL	10	nonzero	20	GBScleanR_fixBias	0.996613	0.00112903	0.00225806	0.0035214	0.00108863	0.00358244
homoP8_RIL	10	nonzero	20	GBScleanR_fixMismap	0.997419	0	0.00258065	0.00438098	0	0.00438098
homoP8_RIL	10	nonzero	20	GBScleanR_noIPO	0.997419	0	0.00258065	0.00438098	0	0.00438098
homoP8_RIL	10	nonzero	20	magicImpute	0.997419	0	0.00258065	0.00438098	0	0.00438098
homoP8_RIL	100	allowzero	0.1	GBScleanR	0.671532	0.0772742	0.251194	0.0923162	0.0262157	0.0979827
homoP8_RIL	100	allowzero	0.1	GBScleanR_fixBias	0.670403	0.0793871	0.25021	0.0905281	0.026689	0.096463
homoP8_RIL	100	allowzero	0.1	GBScleanR_fixMismap	0.689339	0.0566452	0.254016	0.0958597	0.0242096	0.100369
homoP8_RIL	100	allowzero	0.1	GBScleanR_noIPO	0.688097	0.0559839	0.255919	0.0954368	0.0239126	0.100179
homoP8_RIL	100	allowzero	0.1	magicImpute	0.664839	0.0506935	0.284468	0.103434	0.0207419	0.107081
homoP8_RIL	100	allowzero	0.25	GBScleanR	0.857048	0.0449516	0.098	0.0451366	0.0126267	0.0463343
homoP8_RIL	100	allowzero	0.25	GBScleanR_fixBias	0.85621	0.0462097	0.0975806	0.0449428	0.012738	0.0452093
homoP8_RIL	100	allowzero	0.25	GBScleanR_fixMismap	0.867871	0.0320806	0.100048	0.048669	0.0120805	0.0502479
homoP8_RIL	100	allowzero	0.25	GBScleanR_noIPO	0.868403	0.0318065	0.0997903	0.0470864	0.012215	0.0486793
homoP8_RIL	100	allowzero	0.25	magicImpute	0.861113	0.0296452	0.109242	0.0516276	0.0117472	0.0520821
homoP8_RIL	100	allowzero	0.5	GBScleanR	0.925323	0.0257419	0.0489355	0.0315918	0.010701	0.0275834
homoP8_RIL	100	allowzero	0.5	GBScleanR_fixBias	0.925339	0.0245968	0.0500645	0.0321825	0.00853891	0.0296439
homoP8_RIL	100	allowzero	0.5	GBScleanR_fixMismap	0.932242	0.0173548	0.0504032	0.032123	0.00945525	0.0286582
homoP8_RIL	100	allowzero	0.5	GBScleanR_noIPO	0.932774	0.0155645	0.0516613	0.0318035	0.00744748	0.0308323
homoP8_RIL	100	allowzero	0.5	magicImpute	0.930242	0.0136613	0.0560968	0.0346782	0.00640852	0.0338664
homoP8_RIL	100	allowzero	0.75	GBScleanR	0.950371	0.016129	0.0335	0.0216355	0.00889057	0.0180828
homoP8_RIL	100	allowzero	0.75	GBScleanR_fixBias	0.949774	0.0161452	0.0340806	0.0217701	0.00722221	0.0196267
homoP8_RIL	100	allowzero	0.75	GBScleanR_fixMismap	0.956355	0.0114194	0.0322258	0.019755	0.00808138	0.0167993
homoP8_RIL	100	allowzero	0.75	GBScleanR_noIPO	0.956516	0.0100484	0.0334355	0.0205262	0.00640606	0.0186325
homoP8_RIL	100	allowzero	0.75	magicImpute	0.953758	0.0100968	0.0361452	0.0220854	0.00627663	0.0206693
homoP8_RIL	100	allowzero	1	GBScleanR	0.958516	0.0159032	0.0255806	0.018521	0.00868732	0.0152532
homoP8_RIL	100	allowzero	1	GBScleanR_fixBias	0.95671	0.0159677	0.0273226	0.0200716	0.00751815	0.0170998
homoP8_RIL	100	allowzero	1	GBScleanR_fixMismap	0.960484	0.0137903	0.0257258	0.0181461	0.00875468	0.0149247
homoP8_RIL	100	allowzero	1	GBScleanR_noIPO	0.960548	0.0118871	0.0275645	0.0195942	0.00655126	0.0170634
homoP8_RIL	100	allowzero	1	magicImpute	0.959194	0.0107097	0.0300968	0.0204398	0.00605024	0.0182971
homoP8_RIL	100	allowzero	2	GBScleanR	0.975484	0.00975806	0.0147581	0.0110895	0.00498252	0.009361
homoP8_RIL	100	allowzero	2	GBScleanR_fixBias	0.973871	0.0101129	0.0160161	0.0112775	0.00422622	0.0104685
homoP8_RIL	100	allowzero	2	GBScleanR_fixMismap	0.978355	0.00659677	0.0150484	0.0104959	0.00423393	0.00939373
homoP8_RIL	100	allowzero	2	GBScleanR_noIPO	0.976903	0.00664516	0.0164516	0.0116396	0.00378974	0.0106865
homoP8_RIL	100	allowzero	2	magicImpute	0.97571	0.00680645	0.0174839	0.0130285	0.00349616	0.01203
homoP8_RIL	100	allowzero	3	GBScleanR	0.983516	0.00706452	0.00941935	0.00784678	0.00386866	0.00671396
homoP8_RIL	100	allowzero	3	GBScleanR_fixBias	0.983468	0.00608065	0.0104516	0.00911351	0.00345287	0.00831788
homoP8_RIL	100	allowzero	3	GBScleanR_fixMismap	0.98629	0.00412903	0.00958065	0.00775218	0.00322026	0.00707638
homoP8_RIL	100	allowzero	3	GBScleanR_noIPO	0.986113	0.00375806	0.010129	0.00816939	0.0027515	0.00772699
homoP8_RIL	100	allowzero	3	magicImpute	0.984839	0.00380645	0.0113548	0.00990553	0.00263904	0.00972866
homoP8_RIL	100	allowzero	10	GBScleanR	0.992226	0.00401613	0.00375806	0.00463841	0.0027557	0.00337746
homoP8_RIL	100	allowzero	10	GBScleanR_fixBias	0.992984	0.0033871	0.00362903	0.00420453	0.00261885	0.00334871
homoP8_RIL	100	allowzero	10	GBScleanR_fixMismap	0.994548	0.0021129	0.00333871	0.0036807	0.00156654	0.00316209
homoP8_RIL	100	allowzero	10	GBScleanR_noIPO	0.994613	0.00195161	0.00343548	0.00347838	0.00143706	0.00319844
homoP8_RIL	100	allowzero	10	magicImpute	0.993984	0.00216129	0.00385484	0.00410639	0.00152446	0.00381473
homoP8_RIL	100	allowzero	20	GBScleanR	0.995258	0.00235484	0.0023871	0.00327287	0.00157865	0.00274601
homoP8_RIL	100	allowzero	20	GBScleanR_fixBias	0.995419	0.00214516	0.00243548	0.00311575	0.00150424	0.00273656
homoP8_RIL	100	allowzero	20	GBScleanR_fixMismap	0.99679	0.000870968	0.00233871	0.00325415	0.00128502	0.00271613
homoP8_RIL	100	allowzero	20	GBScleanR_noIPO	0.996839	0.000774194	0.0023871	0.003109	0.00117968	0.00273642
homoP8_RIL	100	allowzero	20	magicImpute	0.99671	0.000548387	0.00274194	0.00333727	0.00095131	0.00308847
homoP8_RIL	100	nonzero	0.1	GBScleanR	0.716435	0.0343548	0.24921	0.106312	0.0195218	0.10527
homoP8_RIL	100	nonzero	0.1	GBScleanR_fixBias	0.716677	0.0338387	0.249484	0.106719	0.0195695	0.105563
homoP8_RIL	100	nonzero	0.1	GBScleanR_fixMismap	0.72671	0.0187097	0.254581	0.108532	0.0173549	0.107546
homoP8_RIL	100	nonzero	0.1	GBScleanR_noIPO	0.72671	0.0187097	0.254581	0.108532	0.0173549	0.107546
homoP8_RIL	100	nonzero	0.1	magicImpute	0.694468	0.0135484	0.291984	0.115315	0.0143275	0.114614
homoP8_RIL	100	nonzero	0.25	GBScleanR	0.879129	0.0226129	0.0982581	0.0512095	0.0158081	0.0464054
homoP8_RIL	100	nonzero	0.25	GBScleanR_fixBias	0.879548	0.0213226	0.099129	0.0519832	0.0154476	0.0472498
homoP8_RIL	100	nonzero	0.25	GBScleanR_fixMismap	0.8855	0.0123387	0.102161	0.0527313	0.0136019	0.0485374
homoP8_RIL	100	nonzero	0.25	GBScleanR_noIPO	0.884403	0.0119677	0.103629	0.0542403	0.0135202	0.0501631
homoP8_RIL	100	nonzero	0.25	magicImpute	0.871161	0.00945161	0.119387	0.0628969	0.0116241	0.0601622
homoP8_RIL	100	nonzero	0.5	GBScleanR	0.939484	0.0101129	0.0504032	0.0301847	0.00862611	0.0273694
homoP8_RIL	100	nonzero	0.5	GBScleanR_fixBias	0.937613	0.010129	0.0522581	0.0306438	0.00848243	0.0281443
homoP8_RIL	100	nonzero	0.5	GBScleanR_fixMismap	0.942258	0.00579032	0.0519516	0.0302607	0.00745002	0.0279375
homoP8_RIL	100	nonzero	0.5	GBScleanR_noIPO	0.940839	0.00530645	0.0538548	0.0313508	0.00708556	0.0294072
homoP8_RIL	100	nonzero	0.5	magicImpute	0.935581	0.00470968	0.0597097	0.0349901	0.00642582	0.0333026
homoP8_RIL	100	nonzero	0.75	GBScleanR	0.956387	0.00975806	0.0338548	0.0224217	0.00586434	0.0204166
homoP8_RIL	100	nonzero	0.75	GBScleanR_fixBias	0.954645	0.0101935	0.0351613	0.0235538	0.00518162	0.0219349
homoP8_RIL	100	nonzero	0.75	GBScleanR_fixMismap	0.962274	0.00417742	0.0335484	0.0219	0.00502307	0.0201491
homoP8_RIL	100	nonzero	0.75	GBScleanR_noIPO	0.960984	0.00369355	0.0353226	0.0239328	0.00450573	0.0227019
homoP8_RIL	100	nonzero	0.75	magicImpute	0.95929	0.0028871	0.0378226	0.0264214	0.00403825	0.0251843
homoP8_RIL	100	nonzero	1	GBScleanR	0.965629	0.0065	0.027871	0.0195422	0.00530478	0.0173504
homoP8_RIL	100	nonzero	1	GBScleanR_fixBias	0.965484	0.00608065	0.0284355	0.0201517	0.00446213	0.018969
homoP8_RIL	100	nonzero	1	GBScleanR_fixMismap	0.968339	0.00285484	0.0288065	0.0198795	0.00480796	0.0184214
homoP8_RIL	100	nonzero	1	GBScleanR_noIPO	0.967839	0.00248387	0.0296774	0.0205568	0.00411	0.0199735
homoP8_RIL	100	nonzero	1	magicImpute	0.966226	0.00233871	0.0314355	0.0223477	0.00399954	0.0219067
homoP8_RIL	100	nonzero	2	GBScleanR	0.982742	0.00556452	0.0116935	0.00969776	0.00431556	0.00742628
homoP8_RIL	100	nonzero	2	GBScleanR_fixBias	0.981581	0.00535484	0.0130645	0.011629	0.00398971	0.0103986
homoP8_RIL	100	nonzero	2	GBScleanR_fixMismap	0.986097	0.00214516	0.0117581	0.00943483	0.00340072	0.00773791
homoP8_RIL	100	nonzero	2	GBScleanR_noIPO	0.985452	0.00159677	0.0129516	0.0105802	0.0026188	0.00978665
homoP8_RIL	100	nonzero	2	magicImpute	0.984177	0.00146774	0.0143548	0.0140005	0.00258446	0.0137367
homoP8_RIL	100	nonzero	3	GBScleanR	0.985661	0.004	0.0103387	0.00928071	0.00387341	0.00788192
homoP8_RIL	100	nonzero	3	GBScleanR_fixBias	0.985065	0.00353226	0.0114032	0.0100153	0.00368009	0.00905241
homoP8_RIL	100	nonzero	3	GBScleanR_fixMismap	0.987823	0.00146774	0.0107097	0.00921958	0.00266456	0.00799258
homoP8_RIL	100	nonzero	3	GBScleanR_noIPO	0.987242	0.00103226	0.0117258	0.00965593	0.0020825	0.00913505
homoP8_RIL	100	nonzero	3	magicImpute	0.986581	0.000887097	0.0125323	0.0100239	0.00197706	0.00958426
homoP8_RIL	100	nonzero	10	GBScleanR	0.994806	0.00159677	0.00359677	0.00367212	0.00175334	0.00351322
homoP8_RIL	100	nonzero	10	GBScleanR_fixBias	0.994694	0.00156452	0.00374194	0.00392607	0.00142162	0.00371693
homoP8_RIL	100	nonzero	10	GBScleanR_fixMismap	0.995855	0.000774194	0.00337097	0.00337123	0.00115719	0.00315243
homoP8_RIL	100	nonzero	10	GBScleanR_noIPO	0.99571	0.000822581	0.00346774	0.00350097	0.000958877	0.00320435
homoP8_RIL	100	nonzero	10	magicImpute	0.995839	0.00016129	0.004	0.00425303	0.000537634	0.00423632
homoP8_RIL	100	nonzero	20	GBScleanR	0.996145	0.002	0.00185484	0.00288065	0.0018921	0.00229678
homoP8_RIL	100	nonzero	20	GBScleanR_fixBias	0.995968	0.00175806	0.00227419	0.0029492	0.00173223	0.00244872
homoP8_RIL	100	nonzero	20	GBScleanR_fixMismap	0.998323	0.00016129	0.00151613	0.00193059	0.000668367	0.00174319
homoP8_RIL	100	nonzero	20	GBScleanR_noIPO	0.998177	9.67742e-05	0.00172581	0.00204603	0.000448061	0.00196211
homoP8_RIL	100	nonzero	20	magicImpute	0.997758	0.000145161	0.00209677	0.00282538	0.00065225	0.0027462
homoP8_RIL	1000	allowzero	0.1	GBScleanR	0.702756	0.0340371	0.263206	0.106537	0.022885	0.104516
homoP8_RIL	1000	allowzero	0.1	GBScleanR_fixBias	0.702692	0.0343065	0.263002	0.106765	0.0227195	0.105093
homoP8_RIL	1000	allowzero	0.1	GBScleanR_fixMismap	0.709402	0.0292694	0.261329	0.108088	0.0230259	0.105502
homoP8_RIL	1000	allowzero	0.1	GBScleanR_noIPO	0.709779	0.02905	0.261171	0.10833	0.0229356	0.10581
homoP8_RIL	1000	allowzero	0.1	magicImpute	0.678534	0.024371	0.297095	0.113247	0.0193817	0.111963
homoP8_RIL	1000	allowzero	0.25	GBScleanR	0.873915	0.0183613	0.107724	0.060031	0.0164521	0.0552198
homoP8_RIL	1000	allowzero	0.25	GBScleanR_fixBias	0.871985	0.0165774	0.111437	0.0625216	0.014376	0.0594874
homoP8_RIL	1000	allowzero	0.25	GBScleanR_fixMismap	0.876518	0.0169339	0.106548	0.0601096	0.0163882	0.0550741
homoP8_RIL	1000	allowzero	0.25	GBScleanR_noIPO	0.874369	0.0152371	0.110394	0.0627799	0.0142599	0.0595778
homoP8_RIL	1000	allowzero	0.25	magicImpute	0.862427	0.0128468	0.124726	0.0690671	0.0127724	0.0666655
homoP8_RIL	1000	allowzero	0.5	GBScleanR	0.931365	0.0112468	0.0573887	0.0384902	0.0114596	0.0339238
homoP8_RIL	1000	allowzero	0.5	GBScleanR_fixBias	0.929797	0.0102274	0.0599758	0.0401277	0.00968559	0.0370815
homoP8_RIL	1000	allowzero	0.5	GBScleanR_fixMismap	0.933003	0.00970645	0.0572903	0.0382008	0.0112689	0.033787
homoP8_RIL	1000	allowzero	0.5	GBScleanR_noIPO	0.931247	0.00878871	0.0599645	0.0401922	0.00958976	0.0372592
homoP8_RIL	1000	allowzero	0.5	magicImpute	0.924861	0.0075371	0.0676016	0.0452831	0.00878607	0.0429445
homoP8_RIL	1000	allowzero	0.75	GBScleanR	0.953339	0.00796129	0.0387	0.0280501	0.00850349	0.0244591
homoP8_RIL	1000	allowzero	0.75	GBScleanR_fixBias	0.952156	0.00767903	0.0401645	0.0289824	0.00758854	0.0262128
homoP8_RIL	1000	allowzero	0.75	GBScleanR_fixMismap	0.956111	0.00589677	0.0379919	0.0277084	0.00816985	0.0242388
homoP8_RIL	1000	allowzero	0.75	GBScleanR_noIPO	0.955337	0.00527903	0.0393839	0.0285234	0.00712531	0.0258446
homoP8_RIL	1000	allowzero	0.75	magicImpute	0.951232	0.00504032	0.0437274	0.0324694	0.00635551	0.0305859
homoP8_RIL	1000	allowzero	1	GBScleanR	0.956953	0.0098871	0.0331597	0.0237412	0.00668105	0.0216503
homoP8_RIL	1000	allowzero	1	GBScleanR_fixBias	0.956177	0.0100129	0.0338097	0.0246426	0.00642182	0.022826
homoP8_RIL	1000	allowzero	1	GBScleanR_fixMismap	0.960868	0.00616452	0.0329677	0.0234428	0.00641687	0.0214004
homoP8_RIL	1000	allowzero	1	GBScleanR_noIPO	0.96031	0.00610806	0.0335823	0.0241474	0.00584057	0.0223433
homoP8_RIL	1000	allowzero	1	magicImpute	0.957042	0.00560645	0.0373516	0.0270179	0.00520992	0.0257332
homoP8_RIL	1000	allowzero	2	GBScleanR	0.979339	0.00394516	0.0167161	0.0125451	0.00384357	0.0113206
homoP8_RIL	1000	allowzero	2	GBScleanR_fixBias	0.978998	0.00400806	0.0169935	0.0127236	0.00371426	0.0117403
homoP8_RIL	1000	allowzero	2	GBScleanR_fixMismap	0.980744	0.0026	0.0166565	0.0123604	0.0034412	0.0113077
homoP8_RIL	1000	allowzero	2	GBScleanR_noIPO	0.980411	0.00270161	0.0168871	0.0125216	0.00327523	0.0116676
homoP8_RIL	1000	allowzero	2	magicImpute	0.978511	0.00300806	0.0184806	0.0142773	0.003309	0.0135188
homoP8_RIL	1000	allowzero	3	GBScleanR	0.9858	0.00340645	0.0107935	0.008976	0.00299883	0.00802342
homoP8_RIL	1000	allowzero	3	GBScleanR_fixBias	0.985694	0.00342097	0.0108855	0.00899564	0.00289406	0.008175
homoP8_RIL	1000	allowzero	3	GBScleanR_fixMismap	0.988126	0.00122419	0.01065	0.00858593	0.00223073	0.0079163
homoP8_RIL	1000	allowzero	3	GBScleanR_noIPO	0.987684	0.00154839	0.0107677	0.00863772	0.00232755	0.00799023
homoP8_RIL	1000	allowzero	3	magicImpute	0.986806	0.00138065	0.0118129	0.0098531	0.0021513	0.00936383
homoP8_RIL	1000	allowzero	10	GBScleanR	0.994003	0.00192419	0.00407258	0.00404023	0.00179242	0.00347655
homoP8_RIL	1000	allowzero	10	GBScleanR_fixBias	0.994018	0.00188548	0.00409677	0.00400523	0.00167425	0.00355544
homoP8_RIL	1000	allowzero	10	GBScleanR_fixMismap	0.994897	0.00116452	0.00393871	0.0036788	0.00136424	0.00332308
homoP8_RIL	1000	allowzero	10	GBScleanR_noIPO	0.994855	0.00115	0.00399516	0.00376652	0.00136416	0.00344574
homoP8_RIL	1000	allowzero	10	magicImpute	0.994577	0.00113387	0.00428871	0.00407824	0.00134509	0.00377854
homoP8_RIL	1000	allowzero	20	GBScleanR	0.996129	0.00111613	0.00275484	0.00315644	0.00135122	0.00283239
homoP8_RIL	1000	allowzero	20	GBScleanR_fixBias	0.9964	0.00085	0.00275	0.00309739	0.00123875	0.00282283
homoP8_RIL	1000	allowzero	20	GBScleanR_fixMismap	0.996629	0.000770968	0.0026	0.00290374	0.00111043	0.00268549
homoP8_RIL	1000	allowzero	20	GBScleanR_noIPO	0.996598	0.000758065	0.00264355	0.00293727	0.00110524	0.00273126
homoP8_RIL	1000	allowzero	20	magicImpute	0.996268	0.000759677	0.00297258	0.00347432	0.00113553	0.00330174
homoP8_RIL	1000	nonzero	0.1	GBScleanR	0.694913	0.0265258	0.278561	0.11353	0.0232284	0.11121
homoP8_RIL	1000	nonzero	0.1	GBScleanR_fixBias	0.692908	0.0259645	0.281127	0.114115	0.0223204	0.112101
homoP8_RIL	1000	nonzero	0.1	GBScleanR_fixMismap	0.699024	0.0234065	0.277569	0.114036	0.0227137	0.111296
homoP8_RIL	1000	nonzero	0.1	GBScleanR_noIPO	0.697639	0.0226194	0.279742	0.114594	0.0220287	0.112124
homoP8_RIL	1000	nonzero	0.1	magicImpute	0.662887	0.01735	0.319763	0.121175	0.018833	0.119963
homoP8_RIL	1000	nonzero	0.25	GBScleanR	0.873266	0.0177145	0.109019	0.0617313	0.017848	0.0556852
homoP8_RIL	1000	nonzero	0.25	GBScleanR_fixBias	0.870363	0.0156629	0.113974	0.0639492	0.0152327	0.0600067
homoP8_RIL	1000	nonzero	0.25	GBScleanR_fixMismap	0.87634	0.0154355	0.108224	0.0615439	0.0174232	0.0557769
homoP8_RIL	1000	nonzero	0.25	GBScleanR_noIPO	0.873992	0.0134468	0.112561	0.0633891	0.0149944	0.0593507
homoP8_RIL	1000	nonzero	0.25	magicImpute	0.860121	0.011021	0.128858	0.0699769	0.0129279	0.0668618
homoP8_RIL	1000	nonzero	0.5	GBScleanR	0.933976	0.00994839	0.0560758	0.0383261	0.0123716	0.0331932
homoP8_RIL	1000	nonzero	0.5	GBScleanR_fixBias	0.931908	0.0086871	0.0594048	0.0405144	0.0100796	0.0372418
homoP8_RIL	1000	nonzero	0.5	GBScleanR_fixMismap	0.935211	0.00899032	0.0557984	0.0384762	0.0123326	0.0333232
homoP8_RIL	1000	nonzero	0.5	GBScleanR_noIPO	0.933394	0.0074629	0.0591435	0.0404942	0.0099048	0.0372529
homoP8_RIL	1000	nonzero	0.5	magicImpute	0.927787	0.00636613	0.0658468	0.0454671	0.00875342	0.0430139
homoP8_RIL	1000	nonzero	0.75	GBScleanR	0.954948	0.0067871	0.0382645	0.0276547	0.00784016	0.0243141
homoP8_RIL	1000	nonzero	0.75	GBScleanR_fixBias	0.953566	0.00663871	0.0397952	0.0288323	0.00697723	0.0262824
homoP8_RIL	1000	nonzero	0.75	GBScleanR_fixMismap	0.956518	0.00498387	0.0384984	0.0275541	0.00730922	0.0245519
homoP8_RIL	1000	nonzero	0.75	GBScleanR_noIPO	0.955789	0.00455968	0.0396516	0.0284354	0.00668611	0.0260612
homoP8_RIL	1000	nonzero	0.75	magicImpute	0.951598	0.00406129	0.0443403	0.0327534	0.00599807	0.0308733
homoP8_RIL	1000	nonzero	1	GBScleanR	0.962992	0.00549677	0.0315113	0.0222963	0.0060469	0.0200515
homoP8_RIL	1000	nonzero	1	GBScleanR_fixBias	0.963003	0.00490161	0.0320952	0.022548	0.0054278	0.0210063
homoP8_RIL	1000	nonzero	1	GBScleanR_fixMismap	0.965255	0.00384355	0.0309016	0.0218424	0.00569306	0.0197277
homoP8_RIL	1000	nonzero	1	GBScleanR_noIPO	0.96469	0.00342903	0.0318806	0.0223898	0.00514875	0.0208428
homoP8_RIL	1000	nonzero	1	magicImpute	0.961742	0.0030629	0.0351952	0.0252896	0.00492507	0.0239598
homoP8_RIL	1000	nonzero	2	GBScleanR	0.979471	0.00369032	0.0168387	0.0126043	0.00385979	0.0112531
homoP8_RIL	1000	nonzero	2	GBScleanR_fixBias	0.979292	0.00355323	0.0171548	0.0128087	0.00358149	0.0116556
homoP8_RIL	1000	nonzero	2	GBScleanR_fixMismap	0.981594	0.00195161	0.0164548	0.0122759	0.00337644	0.0110991
homoP8_RIL	1000	nonzero	2	GBScleanR_noIPO	0.981377	0.00183548	0.0167871	0.0124048	0.00317821	0.0113309
homoP8_RIL	1000	nonzero	2	magicImpute	0.980106	0.00167742	0.0182161	0.0137551	0.00299838	0.0127411
homoP8_RIL	1000	nonzero	3	GBScleanR	0.987073	0.00129839	0.011629	0.00928981	0.00223775	0.0086423
homoP8_RIL	1000	nonzero	3	GBScleanR_fixBias	0.987397	0.00126935	0.0113339	0.00929803	0.00226933	0.00868534
homoP8_RIL	1000	nonzero	3	GBScleanR_fixMismap	0.987665	0.00104516	0.0112903	0.00907762	0.00204126	0.00847774
homoP8_RIL	1000	nonzero	3	GBScleanR_noIPO	0.987685	0.00102581	0.0112887	0.0091065	0.00204598	0.00854215
homoP8_RIL	1000	nonzero	3	magicImpute	0.986797	0.00096129	0.0122419	0.0102375	0.00195171	0.00968924
homoP8_RIL	1000	nonzero	10	GBScleanR	0.995145	0.0010629	0.00379194	0.00403424	0.00150579	0.00364205
homoP8_RIL	1000	nonzero	10	GBScleanR_fixBias	0.995413	0.00085	0.0037371	0.00395661	0.00137239	0.0036006
homoP8_RIL	1000	nonzero	10	GBScleanR_fixMismap	0.995944	0.000464516	0.00359194	0.00370021	0.00116708	0.00339396
homoP8_RIL	1000	nonzero	10	GBScleanR_noIPO	0.995932	0.000437097	0.00363065	0.00372467	0.00109395	0.00345726
homoP8_RIL	1000	nonzero	10	magicImpute	0.995532	0.000437097	0.00403065	0.0042576	0.00110578	0.00400902
homoP8_RIL	1000	nonzero	20	GBScleanR	0.996715	0.000691935	0.00259355	0.00307776	0.00114216	0.00281005
homoP8_RIL	1000	nonzero	20	GBScleanR_fixBias	0.99626	0.00105484	0.00268548	0.00327438	0.00131919	0.00292112
homoP8_RIL	1000	nonzero	20	GBScleanR_fixMismap	0.997135	0.00035	0.00251452	0.00295702	0.000877821	0.0027464
homoP8_RIL	1000	nonzero	20	GBScleanR_noIPO	0.997135	0.00035	0.00251452	0.00296669	0.000865874	0.0027587
homoP8_RIL	1000	nonzero	20	magicImpute	0.996877	0.000353226	0.00276935	0.0032555	0.000882449	0.00305197

## Sheet: Supplementary Data 3
Scenario	No. of samples	Allow no read in founders	Average read depth	Tool	Correct(Mean)	Miscall(Mean)	Correct(SD)	Miscall(SD)
hetP2_F1	10	allowzero	0.1	GBScleanR	0.558065	0.441935	0.0159669	0.0159669
hetP2_F1	10	allowzero	0.1	GBScleanR_noIPO	0.562097	0.437903	0.0171074	0.0171074
hetP2_F1	10	allowzero	0.1	magicImpute	0.420161	0.579839	0.101504	0.101504
hetP2_F1	10	allowzero	0.25	GBScleanR	0.579839	0.420161	0.00342148	0.00342148
hetP2_F1	10	allowzero	0.25	GBScleanR_noIPO	0.548387	0.451613	0.0182479	0.0182479
hetP2_F1	10	allowzero	0.25	magicImpute	0.435484	0.564516	0.100364	0.100364
hetP2_F1	10	allowzero	0.5	GBScleanR	0.553226	0.446774	0.0136859	0.0136859
hetP2_F1	10	allowzero	0.5	GBScleanR_noIPO	0.539516	0.460484	0.0148264	0.0148264
hetP2_F1	10	allowzero	0.5	magicImpute	0.410484	0.589516	0.108347	0.108347
hetP2_F1	10	allowzero	0.75	GBScleanR	0.550806	0.449194	0.0695702	0.0695702
hetP2_F1	10	allowzero	0.75	GBScleanR_noIPO	0.53871	0.46129	0.0273719	0.0273719
hetP2_F1	10	allowzero	0.75	magicImpute	0.38629	0.61371	0.0900991	0.0900991
hetP2_F1	10	allowzero	1	GBScleanR	0.554032	0.445968	0.0399173	0.0399173
hetP2_F1	10	allowzero	1	GBScleanR_noIPO	0.550806	0.449194	0.0216694	0.0216694
hetP2_F1	10	allowzero	1	magicImpute	0.404032	0.595968	0.122033	0.122033
hetP2_F1	10	allowzero	10	GBScleanR	0.689516	0.310484	0.0878181	0.0878181
hetP2_F1	10	allowzero	10	GBScleanR_noIPO	0.599194	0.400806	0.0262314	0.0262314
hetP2_F1	10	allowzero	10	magicImpute	0.505645	0.494355	0.0627272	0.0627272
hetP2_F1	10	allowzero	2	GBScleanR	0.614516	0.385484	0.0387768	0.0387768
hetP2_F1	10	allowzero	2	GBScleanR_noIPO	0.566129	0.433871	0.0296529	0.0296529
hetP2_F1	10	allowzero	2	magicImpute	0.450806	0.549194	0.0855371	0.0855371
hetP2_F1	10	allowzero	20	GBScleanR	0.766129	0.233871	0.0593057	0.0593057
hetP2_F1	10	allowzero	20	GBScleanR_noIPO	0.616935	0.383065	0.00342148	0.00342148
hetP2_F1	10	allowzero	20	magicImpute	0.558871	0.441129	0.0786941	0.0786941
hetP2_F1	10	allowzero	3	GBScleanR	0.633871	0.366129	0.0296529	0.0296529
hetP2_F1	10	allowzero	3	GBScleanR_noIPO	0.585484	0.414516	0.00456198	0.00456198
hetP2_F1	10	allowzero	3	magicImpute	0.474194	0.525806	0.111768	0.111768
hetP2_F1	10	nonzero	0.1	GBScleanR	0.637903	0.362097	0.106066	0.106066
hetP2_F1	10	nonzero	0.1	GBScleanR_noIPO	0.616129	0.383871	0.148264	0.148264
hetP2_F1	10	nonzero	0.1	magicImpute	0.51129	0.48871	0.237223	0.237223
hetP2_F1	10	nonzero	0.25	GBScleanR	0.620968	0.379032	0.0661487	0.0661487
hetP2_F1	10	nonzero	0.25	GBScleanR_noIPO	0.595161	0.404839	0.107207	0.107207
hetP2_F1	10	nonzero	0.25	magicImpute	0.510484	0.489516	0.204149	0.204149
hetP2_F1	10	nonzero	0.5	GBScleanR	0.620968	0.379032	0.0524628	0.0524628
hetP2_F1	10	nonzero	0.5	GBScleanR_noIPO	0.604839	0.395161	0.0889586	0.0889586
hetP2_F1	10	nonzero	0.5	magicImpute	0.515323	0.484677	0.190463	0.190463
hetP2_F1	10	nonzero	0.75	GBScleanR	0.614516	0.385484	0.0524628	0.0524628
hetP2_F1	10	nonzero	0.75	GBScleanR_noIPO	0.593548	0.406452	0.0638677	0.0638677
hetP2_F1	10	nonzero	0.75	magicImpute	0.519355	0.480645	0.18476	0.18476
hetP2_F1	10	nonzero	1	GBScleanR	0.644355	0.355645	0.0627272	0.0627272
hetP2_F1	10	nonzero	1	GBScleanR_noIPO	0.595968	0.404032	0.0832561	0.0832561
hetP2_F1	10	nonzero	1	magicImpute	0.51129	0.48871	0.155107	0.155107
hetP2_F1	10	nonzero	10	GBScleanR	0.727419	0.272581	0.0250909	0.0250909
hetP2_F1	10	nonzero	10	GBScleanR_noIPO	0.642742	0.357258	0.0444793	0.0444793
hetP2_F1	10	nonzero	10	magicImpute	0.584677	0.415323	0.0832561	0.0832561
hetP2_F1	10	nonzero	2	GBScleanR	0.634677	0.365323	0.0353553	0.0353553
hetP2_F1	10	nonzero	2	GBScleanR_noIPO	0.595968	0.404032	0.0376363	0.0376363
hetP2_F1	10	nonzero	2	magicImpute	0.516935	0.483065	0.144843	0.144843
hetP2_F1	10	nonzero	20	GBScleanR	0.739516	0.260484	0.00798346	0.00798346
hetP2_F1	10	nonzero	20	GBScleanR_noIPO	0.666129	0.333871	0.0501818	0.0501818
hetP2_F1	10	nonzero	20	magicImpute	0.628226	0.371774	0.0604462	0.0604462
hetP2_F1	10	nonzero	3	GBScleanR	0.675	0.325	0.0148264	0.0148264
hetP2_F1	10	nonzero	3	GBScleanR_noIPO	0.65	0.35	0	0
hetP2_F1	10	nonzero	3	magicImpute	0.548387	0.451613	0.107207	0.107207
hetP2_F1	100	allowzero	0.1	GBScleanR	0.548387	0.451613	0.0296529	0.0296529
hetP2_F1	100	allowzero	0.1	GBScleanR_noIPO	0.53629	0.46371	0.0125454	0.0125454
hetP2_F1	100	allowzero	0.1	magicImpute	0.382258	0.617742	0.120892	0.120892
hetP2_F1	100	allowzero	0.25	GBScleanR	0.58871	0.41129	0.0273719	0.0273719
hetP2_F1	100	allowzero	0.25	GBScleanR_noIPO	0.56129	0.43871	0	0
hetP2_F1	100	allowzero	0.25	magicImpute	0.435484	0.564516	0.0798346	0.0798346
hetP2_F1	100	allowzero	0.5	GBScleanR	0.624194	0.375806	0.0273719	0.0273719
hetP2_F1	100	allowzero	0.5	GBScleanR_noIPO	0.593548	0.406452	0.0387768	0.0387768
hetP2_F1	100	allowzero	0.5	magicImpute	0.451613	0.548387	0.104926	0.104926
hetP2_F1	100	allowzero	0.75	GBScleanR	0.600806	0.399194	0.0558842	0.0558842
hetP2_F1	100	allowzero	0.75	GBScleanR_noIPO	0.616129	0.383871	0.0615867	0.0615867
hetP2_F1	100	allowzero	0.75	magicImpute	0.467742	0.532258	0.0752727	0.0752727
hetP2_F1	100	allowzero	1	GBScleanR	0.622581	0.377419	0.0456198	0.0456198
hetP2_F1	100	allowzero	1	GBScleanR_noIPO	0.620968	0.379032	0.0752727	0.0752727
hetP2_F1	100	allowzero	1	magicImpute	0.521774	0.478226	0.0581652	0.0581652
hetP2_F1	100	allowzero	10	GBScleanR	0.865323	0.134677	0.0285124	0.0285124
hetP2_F1	100	allowzero	10	GBScleanR_noIPO	0.68871	0.31129	0.141421	0.141421
hetP2_F1	100	allowzero	10	magicImpute	0.61129	0.38871	0.0205289	0.0205289
hetP2_F1	100	allowzero	2	GBScleanR	0.717742	0.282258	0.0615867	0.0615867
hetP2_F1	100	allowzero	2	GBScleanR_noIPO	0.591129	0.408871	0.0832561	0.0832561
hetP2_F1	100	allowzero	2	magicImpute	0.542742	0.457258	0.0513223	0.0513223
hetP2_F1	100	allowzero	20	GBScleanR	0.887903	0.112097	0.0285124	0.0285124
hetP2_F1	100	allowzero	20	GBScleanR_noIPO	0.680645	0.319355	0.127735	0.127735
hetP2_F1	100	allowzero	20	magicImpute	0.630645	0.369355	0.0342148	0.0342148
hetP2_F1	100	allowzero	3	GBScleanR	0.762097	0.237903	0.0718512	0.0718512
hetP2_F1	100	allowzero	3	GBScleanR_noIPO	0.643548	0.356452	0.0479008	0.0479008
hetP2_F1	100	allowzero	3	magicImpute	0.560484	0.439516	0.0285124	0.0285124
hetP2_F1	100	nonzero	0.1	GBScleanR	0.612903	0.387097	0.0615867	0.0615867
hetP2_F1	100	nonzero	0.1	GBScleanR_noIPO	0.6	0.4	0.0615867	0.0615867
hetP2_F1	100	nonzero	0.1	magicImpute	0.512903	0.487097	0.198446	0.198446
hetP2_F1	100	nonzero	0.25	GBScleanR	0.624194	0.375806	0.0433388	0.0433388
hetP2_F1	100	nonzero	0.25	GBScleanR_noIPO	0.617742	0.382258	0.0228099	0.0228099
hetP2_F1	100	nonzero	0.25	magicImpute	0.532258	0.467742	0.114049	0.114049
hetP2_F1	100	nonzero	0.5	GBScleanR	0.671774	0.328226	0.0421983	0.0421983
hetP2_F1	100	nonzero	0.5	GBScleanR_noIPO	0.633065	0.366935	0.00798346	0.00798346
hetP2_F1	100	nonzero	0.5	magicImpute	0.560484	0.439516	0.110628	0.110628
hetP2_F1	100	nonzero	0.75	GBScleanR	0.708065	0.291935	0.0159669	0.0159669
hetP2_F1	100	nonzero	0.75	GBScleanR_noIPO	0.648387	0.351613	0.0159669	0.0159669
hetP2_F1	100	nonzero	0.75	magicImpute	0.577419	0.422581	0.0935206	0.0935206
hetP2_F1	100	nonzero	1	GBScleanR	0.745161	0.254839	0.0228099	0.0228099
hetP2_F1	100	nonzero	1	GBScleanR_noIPO	0.622581	0.377419	0.00456198	0.00456198
hetP2_F1	100	nonzero	1	magicImpute	0.607258	0.392742	0.0741322	0.0741322
hetP2_F1	100	nonzero	10	GBScleanR	0.873387	0.126613	0.0148264	0.0148264
hetP2_F1	100	nonzero	10	GBScleanR_noIPO	0.683065	0.316935	0.0855371	0.0855371
hetP2_F1	100	nonzero	10	magicImpute	0.672581	0.327419	0.0114049	0.0114049
hetP2_F1	100	nonzero	2	GBScleanR	0.765323	0.234677	0.0216694	0.0216694
hetP2_F1	100	nonzero	2	GBScleanR_noIPO	0.651613	0.348387	0.0615867	0.0615867
hetP2_F1	100	nonzero	2	magicImpute	0.645161	0.354839	0.0593057	0.0593057
hetP2_F1	100	nonzero	20	GBScleanR	0.922581	0.0774194	0.0114049	0.0114049
hetP2_F1	100	nonzero	20	GBScleanR_noIPO	0.706452	0.293548	0.0364958	0.0364958
hetP2_F1	100	nonzero	20	magicImpute	0.704032	0.295968	0.0102645	0.0102645
hetP2_F1	100	nonzero	3	GBScleanR	0.793548	0.206452	0.00912396	0.00912396
hetP2_F1	100	nonzero	3	GBScleanR_noIPO	0.654032	0.345968	0.0581652	0.0581652
hetP2_F1	100	nonzero	3	magicImpute	0.616935	0.383065	0.0421983	0.0421983
hetP2_F1	1000	allowzero	0.1	GBScleanR	0.542742	0.457258	0.0285124	0.0285124
hetP2_F1	1000	allowzero	0.1	GBScleanR_noIPO	0.587097	0.412903	0.0935206	0.0935206
hetP2_F1	1000	allowzero	0.1	magicImpute	0.466129	0.533871	0.0638677	0.0638677
hetP2_F1	1000	allowzero	0.25	GBScleanR	0.648387	0.351613	0.0707107	0.0707107
hetP2_F1	1000	allowzero	0.25	GBScleanR_noIPO	0.628226	0.371774	0.122033	0.122033
hetP2_F1	1000	allowzero	0.25	magicImpute	0.506452	0.493548	0.0821156	0.0821156
hetP2_F1	1000	allowzero	0.5	GBScleanR	0.71129	0.28871	0.0752727	0.0752727
hetP2_F1	1000	allowzero	0.5	GBScleanR_noIPO	0.659677	0.340323	0.0570247	0.0570247
hetP2_F1	1000	allowzero	0.5	magicImpute	0.535484	0.464516	0.0387768	0.0387768
hetP2_F1	1000	allowzero	0.75	GBScleanR	0.75	0.25	0.0798346	0.0798346
hetP2_F1	1000	allowzero	0.75	GBScleanR_noIPO	0.712903	0.287097	0.0980826	0.0980826
hetP2_F1	1000	allowzero	0.75	magicImpute	0.554032	0.445968	0.0307934	0.0307934
hetP2_F1	1000	allowzero	1	GBScleanR	0.773387	0.226613	0.0467603	0.0467603
hetP2_F1	1000	allowzero	1	GBScleanR_noIPO	0.682258	0.317742	0.0615867	0.0615867
hetP2_F1	1000	allowzero	1	magicImpute	0.512097	0.487903	0.0650082	0.0650082
hetP2_F1	1000	allowzero	10	GBScleanR	0.904839	0.0951613	0.0136859	0.0136859
hetP2_F1	1000	allowzero	10	GBScleanR_noIPO	0.666129	0.333871	0.0821156	0.0821156
hetP2_F1	1000	allowzero	10	magicImpute	0.606452	0.393548	0.0524628	0.0524628
hetP2_F1	1000	allowzero	2	GBScleanR	0.842742	0.157258	0.0421983	0.0421983
hetP2_F1	1000	allowzero	2	GBScleanR_noIPO	0.68629	0.31371	0.0855371	0.0855371
hetP2_F1	1000	allowzero	2	magicImpute	0.592742	0.407258	0.0353553	0.0353553
hetP2_F1	1000	allowzero	20	GBScleanR	0.932258	0.0677419	0.00912396	0.00912396
hetP2_F1	1000	allowzero	20	GBScleanR_noIPO	0.658065	0.341935	0.102645	0.102645
hetP2_F1	1000	allowzero	20	magicImpute	0.622581	0.377419	0.0410578	0.0410578
hetP2_F1	1000	allowzero	3	GBScleanR	0.847581	0.152419	0.0353553	0.0353553
hetP2_F1	1000	allowzero	3	GBScleanR_noIPO	0.656452	0.343548	0.0319339	0.0319339
hetP2_F1	1000	allowzero	3	magicImpute	0.590323	0.409677	0.0547438	0.0547438
hetP2_F1	1000	nonzero	0.1	GBScleanR	0.615323	0.384677	0.0239504	0.0239504
hetP2_F1	1000	nonzero	0.1	GBScleanR_noIPO	0.625806	0.374194	0.0729917	0.0729917
hetP2_F1	1000	nonzero	0.1	magicImpute	0.560484	0.439516	0.0832561	0.0832561
hetP2_F1	1000	nonzero	0.25	GBScleanR	0.683065	0.316935	0.0125454	0.0125454
hetP2_F1	1000	nonzero	0.25	GBScleanR_noIPO	0.676613	0.323387	0.0764132	0.0764132
hetP2_F1	1000	nonzero	0.25	magicImpute	0.618548	0.381452	0.0467603	0.0467603
hetP2_F1	1000	nonzero	0.5	GBScleanR	0.745968	0.254032	0.00342148	0.00342148
hetP2_F1	1000	nonzero	0.5	GBScleanR_noIPO	0.607258	0.392742	0.0376363	0.0376363
hetP2_F1	1000	nonzero	0.5	magicImpute	0.633871	0.366129	0.0387768	0.0387768
hetP2_F1	1000	nonzero	0.75	GBScleanR	0.778226	0.221774	0.00798346	0.00798346
hetP2_F1	1000	nonzero	0.75	GBScleanR_noIPO	0.604839	0.395161	0.0638677	0.0638677
hetP2_F1	1000	nonzero	0.75	magicImpute	0.652419	0.347581	0.0262314	0.0262314
hetP2_F1	1000	nonzero	1	GBScleanR	0.791935	0.208065	0.0182479	0.0182479
hetP2_F1	1000	nonzero	1	GBScleanR_noIPO	0.600806	0.399194	0.0627272	0.0627272
hetP2_F1	1000	nonzero	1	magicImpute	0.668548	0.331452	0.0239504	0.0239504
hetP2_F1	1000	nonzero	10	GBScleanR	0.91371	0.0862903	0.0193884	0.0193884
hetP2_F1	1000	nonzero	10	GBScleanR_noIPO	0.698387	0.301613	0.0250909	0.0250909
hetP2_F1	1000	nonzero	10	magicImpute	0.7	0.3	0.00912396	0.00912396
hetP2_F1	1000	nonzero	2	GBScleanR	0.828226	0.171774	0.00114049	0.00114049
hetP2_F1	1000	nonzero	2	GBScleanR_noIPO	0.58629	0.41371	0.117471	0.117471
hetP2_F1	1000	nonzero	2	magicImpute	0.675	0.325	0.0216694	0.0216694
hetP2_F1	1000	nonzero	20	GBScleanR	0.93629	0.0637097	0.00798346	0.00798346
hetP2_F1	1000	nonzero	20	GBScleanR_noIPO	0.695968	0.304032	0.0650082	0.0650082
hetP2_F1	1000	nonzero	20	magicImpute	0.695161	0.304839	0.00456198	0.00456198
hetP2_F1	1000	nonzero	3	GBScleanR	0.879839	0.120161	0.00342148	0.00342148
hetP2_F1	1000	nonzero	3	GBScleanR_noIPO	0.683065	0.316935	0.106066	0.106066
hetP2_F1	1000	nonzero	3	magicImpute	0.687903	0.312097	0.0193884	0.0193884
homoP2_F2	10	allowzero	0.1	GBScleanR	0.859677	0.140323	0	0
homoP2_F2	10	allowzero	0.1	GBScleanR_noIPO	0.856452	0.143548	0	0
homoP2_F2	10	allowzero	0.1	magicImpute	0.731452	0.268548	0.156248	0.156248
homoP2_F2	10	allowzero	0.25	GBScleanR	0.869355	0.130645	0	0
homoP2_F2	10	allowzero	0.25	GBScleanR_noIPO	0.880645	0.119355	0	0
homoP2_F2	10	allowzero	0.25	magicImpute	0.723387	0.276613	0.147124	0.147124
homoP2_F2	10	allowzero	0.5	GBScleanR	0.893548	0.106452	0	0
homoP2_F2	10	allowzero	0.5	GBScleanR_noIPO	0.896774	0.103226	0	0
homoP2_F2	10	allowzero	0.5	magicImpute	0.717742	0.282258	0.200727	0.200727
homoP2_F2	10	allowzero	0.75	GBScleanR	0.903226	0.0967742	0	0
homoP2_F2	10	allowzero	0.75	GBScleanR_noIPO	0.887097	0.112903	0	0
homoP2_F2	10	allowzero	0.75	magicImpute	0.728226	0.271774	0.169934	0.169934
homoP2_F2	10	allowzero	1	GBScleanR	0.906452	0.0935484	0	0
homoP2_F2	10	allowzero	1	GBScleanR_noIPO	0.904839	0.0951613	0	0
homoP2_F2	10	allowzero	1	magicImpute	0.702419	0.297581	0.204149	0.204149
homoP2_F2	10	allowzero	10	GBScleanR	0.958065	0.0419355	0	0
homoP2_F2	10	allowzero	10	GBScleanR_noIPO	0.95	0.05	0	0
homoP2_F2	10	allowzero	10	magicImpute	0.76371	0.23629	0.201868	0.201868
homoP2_F2	10	allowzero	2	GBScleanR	0.917742	0.0822581	0	0
homoP2_F2	10	allowzero	2	GBScleanR_noIPO	0.925806	0.0741935	0	0
homoP2_F2	10	allowzero	2	magicImpute	0.720161	0.279839	0.208711	0.208711
homoP2_F2	10	allowzero	20	GBScleanR	0.966129	0.033871	0	0
homoP2_F2	10	allowzero	20	GBScleanR_noIPO	0.969355	0.0306452	0	0
homoP2_F2	10	allowzero	20	magicImpute	0.798387	0.201613	0.198446	0.198446
homoP2_F2	10	allowzero	3	GBScleanR	0.906452	0.0935484	0	0
homoP2_F2	10	allowzero	3	GBScleanR_noIPO	0.922581	0.0774194	0	0
homoP2_F2	10	allowzero	3	magicImpute	0.73629	0.26371	0.204149	0.204149
homoP2_F2	10	nonzero	0.1	GBScleanR	0.998387	0.0016129	0	0
homoP2_F2	10	nonzero	0.1	GBScleanR_noIPO	1	0	0	0
homoP2_F2	10	nonzero	0.1	magicImpute	1	0	0	0
homoP2_F2	10	nonzero	0.25	GBScleanR	0.998387	0.0016129	0	0
homoP2_F2	10	nonzero	0.25	GBScleanR_noIPO	1	0	0	0
homoP2_F2	10	nonzero	0.25	magicImpute	1	0	0	0
homoP2_F2	10	nonzero	0.5	GBScleanR	0.996774	0.00322581	0	0
homoP2_F2	10	nonzero	0.5	GBScleanR_noIPO	0.998387	0.0016129	0	0
homoP2_F2	10	nonzero	0.5	magicImpute	0.999194	0.000806452	0.00114049	0.00114049
homoP2_F2	10	nonzero	0.75	GBScleanR	1	0	0	0
homoP2_F2	10	nonzero	0.75	GBScleanR_noIPO	1	0	0	0
homoP2_F2	10	nonzero	0.75	magicImpute	1	0	0	0
homoP2_F2	10	nonzero	1	GBScleanR	0.998387	0.0016129	0	0
homoP2_F2	10	nonzero	1	GBScleanR_noIPO	1	0	0	0
homoP2_F2	10	nonzero	1	magicImpute	1	0	0	0
homoP2_F2	10	nonzero	10	GBScleanR	1	0	0	0
homoP2_F2	10	nonzero	10	GBScleanR_noIPO	1	0	0	0
homoP2_F2	10	nonzero	10	magicImpute	1	0	0	0
homoP2_F2	10	nonzero	2	GBScleanR	1	0	0	0
homoP2_F2	10	nonzero	2	GBScleanR_noIPO	1	0	0	0
homoP2_F2	10	nonzero	2	magicImpute	1	0	0	0
homoP2_F2	10	nonzero	20	GBScleanR	1	0	0	0
homoP2_F2	10	nonzero	20	GBScleanR_noIPO	1	0	0	0
homoP2_F2	10	nonzero	20	magicImpute	1	0	0	0
homoP2_F2	10	nonzero	3	GBScleanR	0.996774	0.00322581	0	0
homoP2_F2	10	nonzero	3	GBScleanR_noIPO	1	0	0	0
homoP2_F2	10	nonzero	3	magicImpute	1	0	0	0
homoP2_F2	100	allowzero	0.1	GBScleanR	0.917742	0.0822581	0	0
homoP2_F2	100	allowzero	0.1	GBScleanR_noIPO	0.883871	0.116129	0	0
homoP2_F2	100	allowzero	0.1	magicImpute	0.705645	0.294355	0.174496	0.174496
homoP2_F2	100	allowzero	0.25	GBScleanR	0.912903	0.0870968	0	0
homoP2_F2	100	allowzero	0.25	GBScleanR_noIPO	0.917742	0.0822581	0	0
homoP2_F2	100	allowzero	0.25	magicImpute	0.729032	0.270968	0.205289	0.205289
homoP2_F2	100	allowzero	0.5	GBScleanR	0.919355	0.0806452	0	0
homoP2_F2	100	allowzero	0.5	GBScleanR_noIPO	0.924194	0.0758065	0	0
homoP2_F2	100	allowzero	0.5	magicImpute	0.741129	0.258871	0.210992	0.210992
homoP2_F2	100	allowzero	0.75	GBScleanR	0.941935	0.0580645	0	0
homoP2_F2	100	allowzero	0.75	GBScleanR_noIPO	0.954839	0.0451613	0	0
homoP2_F2	100	allowzero	0.75	magicImpute	0.766935	0.233065	0.217835	0.217835
homoP2_F2	100	allowzero	1	GBScleanR	0.969355	0.0306452	0	0
homoP2_F2	100	allowzero	1	GBScleanR_noIPO	0.943548	0.0564516	0	0
homoP2_F2	100	allowzero	1	magicImpute	0.766935	0.233065	0.20643	0.20643
homoP2_F2	100	allowzero	10	GBScleanR	0.991935	0.00806452	0	0
homoP2_F2	100	allowzero	10	GBScleanR_noIPO	0.987097	0.0129032	0	0
homoP2_F2	100	allowzero	10	magicImpute	0.812097	0.187903	0.192744	0.192744
homoP2_F2	100	allowzero	2	GBScleanR	0.972581	0.0274194	0	0
homoP2_F2	100	allowzero	2	GBScleanR_noIPO	0.972581	0.0274194	0	0
homoP2_F2	100	allowzero	2	magicImpute	0.779839	0.220161	0.201868	0.201868
homoP2_F2	100	allowzero	20	GBScleanR	0.995161	0.00483871	0	0
homoP2_F2	100	allowzero	20	GBScleanR_noIPO	0.987097	0.0129032	0	0
homoP2_F2	100	allowzero	20	magicImpute	0.825	0.175	0.167653	0.167653
homoP2_F2	100	allowzero	3	GBScleanR	0.974194	0.0258065	0	0
homoP2_F2	100	allowzero	3	GBScleanR_noIPO	0.972581	0.0274194	0	0
homoP2_F2	100	allowzero	3	magicImpute	0.795161	0.204839	0.198446	0.198446
homoP2_F2	100	nonzero	0.1	GBScleanR	0.996774	0.00322581	0	0
homoP2_F2	100	nonzero	0.1	GBScleanR_noIPO	0.998387	0.0016129	0	0
homoP2_F2	100	nonzero	0.1	magicImpute	1	0	0	0
homoP2_F2	100	nonzero	0.25	GBScleanR	1	0	0	0
homoP2_F2	100	nonzero	0.25	GBScleanR_noIPO	1	0	0	0
homoP2_F2	100	nonzero	0.25	magicImpute	1	0	0	0
homoP2_F2	100	nonzero	0.5	GBScleanR	1	0	0	0
homoP2_F2	100	nonzero	0.5	GBScleanR_noIPO	1	0	0	0
homoP2_F2	100	nonzero	0.5	magicImpute	1	0	0	0
homoP2_F2	100	nonzero	0.75	GBScleanR	1	0	0	0
homoP2_F2	100	nonzero	0.75	GBScleanR_noIPO	1	0	0	0
homoP2_F2	100	nonzero	0.75	magicImpute	1	0	0	0
homoP2_F2	100	nonzero	1	GBScleanR	1	0	0	0
homoP2_F2	100	nonzero	1	GBScleanR_noIPO	1	0	0	0
homoP2_F2	100	nonzero	1	magicImpute	1	0	0	0
homoP2_F2	100	nonzero	10	GBScleanR	1	0	0	0
homoP2_F2	100	nonzero	10	GBScleanR_noIPO	1	0	0	0
homoP2_F2	100	nonzero	10	magicImpute	1	0	0	0
homoP2_F2	100	nonzero	2	GBScleanR	1	0	0	0
homoP2_F2	100	nonzero	2	GBScleanR_noIPO	0.998387	0.0016129	0	0
homoP2_F2	100	nonzero	2	magicImpute	1	0	0	0
homoP2_F2	100	nonzero	20	GBScleanR	1	0	0	0
homoP2_F2	100	nonzero	20	GBScleanR_noIPO	1	0	0	0
homoP2_F2	100	nonzero	20	magicImpute	1	0	0	0
homoP2_F2	100	nonzero	3	GBScleanR	1	0	0	0
homoP2_F2	100	nonzero	3	GBScleanR_noIPO	1	0	0	0
homoP2_F2	100	nonzero	3	magicImpute	1	0	0	0
homoP2_F2	1000	allowzero	0.1	GBScleanR	0.93871	0.0612903	0	0
homoP2_F2	1000	allowzero	0.1	GBScleanR_noIPO	0.940323	0.0596774	0	0
homoP2_F2	1000	allowzero	0.1	magicImpute	0.744355	0.255645	0.20643	0.20643
homoP2_F2	1000	allowzero	0.25	GBScleanR	0.967742	0.0322581	0	0
homoP2_F2	1000	allowzero	0.25	GBScleanR_noIPO	0.979032	0.0209677	0	0
homoP2_F2	1000	allowzero	0.25	magicImpute	0.779839	0.220161	0.197306	0.197306
homoP2_F2	1000	allowzero	0.5	GBScleanR	0.985484	0.0145161	0	0
homoP2_F2	1000	allowzero	0.5	GBScleanR_noIPO	0.983871	0.016129	0	0
homoP2_F2	1000	allowzero	0.5	magicImpute	0.797581	0.202419	0.190463	0.190463
homoP2_F2	1000	allowzero	0.75	GBScleanR	0.983871	0.016129	0	0
homoP2_F2	1000	allowzero	0.75	GBScleanR_noIPO	0.983871	0.016129	0	0
homoP2_F2	1000	allowzero	0.75	magicImpute	0.798387	0.201613	0.182479	0.182479
homoP2_F2	1000	allowzero	1	GBScleanR	0.990323	0.00967742	0	0
homoP2_F2	1000	allowzero	1	GBScleanR_noIPO	0.993548	0.00645161	0	0
homoP2_F2	1000	allowzero	1	magicImpute	0.805645	0.194355	0.201868	0.201868
homoP2_F2	1000	allowzero	10	GBScleanR	0.995161	0.00483871	0	0
homoP2_F2	1000	allowzero	10	GBScleanR_noIPO	0.993548	0.00645161	0	0
homoP2_F2	1000	allowzero	10	magicImpute	0.833065	0.166935	0.174496	0.174496
homoP2_F2	1000	allowzero	2	GBScleanR	0.990323	0.00967742	0	0
homoP2_F2	1000	allowzero	2	GBScleanR_noIPO	0.990323	0.00967742	0	0
homoP2_F2	1000	allowzero	2	magicImpute	0.825	0.175	0.165372	0.165372
homoP2_F2	1000	allowzero	20	GBScleanR	0.998387	0.0016129	0	0
homoP2_F2	1000	allowzero	20	GBScleanR_noIPO	0.990323	0.00967742	0	0
homoP2_F2	1000	allowzero	20	magicImpute	0.841935	0.158065	0.150545	0.150545
homoP2_F2	1000	allowzero	3	GBScleanR	0.995161	0.00483871	0	0
homoP2_F2	1000	allowzero	3	GBScleanR_noIPO	0.991935	0.00806452	0	0
homoP2_F2	1000	allowzero	3	magicImpute	0.817742	0.182258	0.18476	0.18476
homoP2_F2	1000	nonzero	0.1	GBScleanR	1	0	0	0
homoP2_F2	1000	nonzero	0.1	GBScleanR_noIPO	1	0	0	0
homoP2_F2	1000	nonzero	0.1	magicImpute	1	0	0	0
homoP2_F2	1000	nonzero	0.25	GBScleanR	1	0	0	0
homoP2_F2	1000	nonzero	0.25	GBScleanR_noIPO	1	0	0	0
homoP2_F2	1000	nonzero	0.25	magicImpute	1	0	0	0
homoP2_F2	1000	nonzero	0.5	GBScleanR	1	0	0	0
homoP2_F2	1000	nonzero	0.5	GBScleanR_noIPO	1	0	0	0
homoP2_F2	1000	nonzero	0.5	magicImpute	1	0	0	0
homoP2_F2	1000	nonzero	0.75	GBScleanR	1	0	0	0
homoP2_F2	1000	nonzero	0.75	GBScleanR_noIPO	1	0	0	0
homoP2_F2	1000	nonzero	0.75	magicImpute	1	0	0	0
homoP2_F2	1000	nonzero	1	GBScleanR	1	0	0	0
homoP2_F2	1000	nonzero	1	GBScleanR_noIPO	1	0	0	0
homoP2_F2	1000	nonzero	1	magicImpute	1	0	0	0
homoP2_F2	1000	nonzero	10	GBScleanR	1	0	0	0
homoP2_F2	1000	nonzero	10	GBScleanR_noIPO	1	0	0	0
homoP2_F2	1000	nonzero	10	magicImpute	1	0	0	0
homoP2_F2	1000	nonzero	2	GBScleanR	1	0	0	0
homoP2_F2	1000	nonzero	2	GBScleanR_noIPO	1	0	0	0
homoP2_F2	1000	nonzero	2	magicImpute	1	0	0	0
homoP2_F2	1000	nonzero	20	GBScleanR	1	0	0	0
homoP2_F2	1000	nonzero	20	GBScleanR_noIPO	1	0	0	0
homoP2_F2	1000	nonzero	20	magicImpute	1	0	0	0
homoP2_F2	1000	nonzero	3	GBScleanR	1	0	0	0
homoP2_F2	1000	nonzero	3	GBScleanR_noIPO	1	0	0	0
homoP2_F2	1000	nonzero	3	magicImpute	0.999194	0.000806452	0.00114049	0.00114049
homoP8_RIL	10	allowzero	0.1	GBScleanR	0.724194	0.275806	0.0510846	0.0510846
homoP8_RIL	10	allowzero	0.1	GBScleanR_noIPO	0.74254	0.25746	0.0536461	0.0536461
homoP8_RIL	10	allowzero	0.1	magicImpute	0.724395	0.275605	0.0601052	0.0601052
homoP8_RIL	10	allowzero	0.25	GBScleanR	0.716129	0.283871	0.0476129	0.0476129
homoP8_RIL	10	allowzero	0.25	GBScleanR_noIPO	0.735685	0.264315	0.0394555	0.0394555
homoP8_RIL	10	allowzero	0.25	magicImpute	0.710484	0.289516	0.0660756	0.0660756
homoP8_RIL	10	allowzero	0.5	GBScleanR	0.726613	0.273387	0.0466668	0.0466668
homoP8_RIL	10	allowzero	0.5	GBScleanR_noIPO	0.73871	0.26129	0.0483948	0.0483948
homoP8_RIL	10	allowzero	0.5	magicImpute	0.715524	0.284476	0.0669913	0.0669913
homoP8_RIL	10	allowzero	0.75	GBScleanR	0.717137	0.282863	0.047456	0.047456
homoP8_RIL	10	allowzero	0.75	GBScleanR_noIPO	0.733669	0.266331	0.0443428	0.0443428
homoP8_RIL	10	allowzero	0.75	magicImpute	0.712097	0.287903	0.0633301	0.0633301
homoP8_RIL	10	allowzero	1	GBScleanR	0.727419	0.272581	0.0450129	0.0450129
homoP8_RIL	10	allowzero	1	GBScleanR_noIPO	0.741129	0.258871	0.047276	0.047276
homoP8_RIL	10	allowzero	1	magicImpute	0.710282	0.289718	0.0711766	0.0711766
homoP8_RIL	10	allowzero	10	GBScleanR	0.777218	0.222782	0.0506787	0.0506787
homoP8_RIL	10	allowzero	10	GBScleanR_noIPO	0.797177	0.202823	0.0500613	0.0500613
homoP8_RIL	10	allowzero	10	magicImpute	0.766129	0.233871	0.0699391	0.0699391
homoP8_RIL	10	allowzero	2	GBScleanR	0.739516	0.260484	0.0584282	0.0584282
homoP8_RIL	10	allowzero	2	GBScleanR_noIPO	0.746573	0.253427	0.0526073	0.0526073
homoP8_RIL	10	allowzero	2	magicImpute	0.730444	0.269556	0.0705288	0.0705288
homoP8_RIL	10	allowzero	20	GBScleanR	0.817339	0.182661	0.0696503	0.0696503
homoP8_RIL	10	allowzero	20	GBScleanR_noIPO	0.825605	0.174395	0.0613596	0.0613596
homoP8_RIL	10	allowzero	20	magicImpute	0.797984	0.202016	0.0701765	0.0701765
homoP8_RIL	10	allowzero	3	GBScleanR	0.752419	0.247581	0.0492398	0.0492398
homoP8_RIL	10	allowzero	3	GBScleanR_noIPO	0.755645	0.244355	0.0506462	0.0506462
homoP8_RIL	10	allowzero	3	magicImpute	0.729637	0.270363	0.0651064	0.0651064
homoP8_RIL	10	nonzero	0.1	GBScleanR	0.978629	0.021371	0.00462267	0.00462267
homoP8_RIL	10	nonzero	0.1	GBScleanR_noIPO	0.998589	0.00141129	0.00103366	0.00103366
homoP8_RIL	10	nonzero	0.1	magicImpute	0.999798	0.000201613	0.000570247	0.000570247
homoP8_RIL	10	nonzero	0.25	GBScleanR	0.977016	0.0229839	0.0086536	0.0086536
homoP8_RIL	10	nonzero	0.25	GBScleanR_noIPO	0.996371	0.00362903	0.00240008	0.00240008
homoP8_RIL	10	nonzero	0.25	magicImpute	0.999194	0.000806452	0.000862133	0.000862133
homoP8_RIL	10	nonzero	0.5	GBScleanR	0.983871	0.016129	0.00447977	0.00447977
homoP8_RIL	10	nonzero	0.5	GBScleanR_noIPO	0.996371	0.00362903	0.00187898	0.00187898
homoP8_RIL	10	nonzero	0.5	magicImpute	0.999597	0.000403226	0.000746629	0.000746629
homoP8_RIL	10	nonzero	0.75	GBScleanR	0.983266	0.0167339	0.00644801	0.00644801
homoP8_RIL	10	nonzero	0.75	GBScleanR_noIPO	0.998589	0.00141129	0.001346	0.001346
homoP8_RIL	10	nonzero	0.75	magicImpute	0.999798	0.000201613	0.000570247	0.000570247
homoP8_RIL	10	nonzero	1	GBScleanR	0.985685	0.0143145	0.00630228	0.00630228
homoP8_RIL	10	nonzero	1	GBScleanR_noIPO	0.998185	0.00181452	0.000570247	0.000570247
homoP8_RIL	10	nonzero	1	magicImpute	0.999798	0.000201613	0.000570247	0.000570247
homoP8_RIL	10	nonzero	10	GBScleanR	0.988105	0.0118952	0.00667457	0.00667457
homoP8_RIL	10	nonzero	10	GBScleanR_noIPO	0.999597	0.000403226	0.000746629	0.000746629
homoP8_RIL	10	nonzero	10	magicImpute	0.999798	0.000201613	0.000570247	0.000570247
homoP8_RIL	10	nonzero	2	GBScleanR	0.9875	0.0125	0.00595746	0.00595746
homoP8_RIL	10	nonzero	2	GBScleanR_noIPO	0.998185	0.00181452	0.00159844	0.00159844
homoP8_RIL	10	nonzero	2	magicImpute	0.999798	0.000201613	0.000570247	0.000570247
homoP8_RIL	10	nonzero	20	GBScleanR	0.985081	0.0149194	0.00985814	0.00985814
homoP8_RIL	10	nonzero	20	GBScleanR_noIPO	0.998387	0.0016129	0.00211179	0.00211179
homoP8_RIL	10	nonzero	20	magicImpute	1	0	0	0
homoP8_RIL	10	nonzero	3	GBScleanR	0.985484	0.0145161	0.0047221	0.0047221
homoP8_RIL	10	nonzero	3	GBScleanR_noIPO	1	0	0	0
homoP8_RIL	10	nonzero	3	magicImpute	1	0	0	0
homoP8_RIL	100	allowzero	0.1	GBScleanR	0.73004	0.26996	0.05318	0.05318
homoP8_RIL	100	allowzero	0.1	GBScleanR_noIPO	0.740121	0.259879	0.0553879	0.0553879
homoP8_RIL	100	allowzero	0.1	magicImpute	0.699597	0.300403	0.0808281	0.0808281
homoP8_RIL	100	allowzero	0.25	GBScleanR	0.73629	0.26371	0.0480557	0.0480557
homoP8_RIL	100	allowzero	0.25	GBScleanR_noIPO	0.74375	0.25625	0.0471614	0.0471614
homoP8_RIL	100	allowzero	0.25	magicImpute	0.715121	0.284879	0.0797086	0.0797086
homoP8_RIL	100	allowzero	0.5	GBScleanR	0.755444	0.244556	0.0492997	0.0492997
homoP8_RIL	100	allowzero	0.5	GBScleanR_noIPO	0.763105	0.236895	0.0484749	0.0484749
homoP8_RIL	100	allowzero	0.5	magicImpute	0.739919	0.260081	0.0726126	0.0726126
homoP8_RIL	100	allowzero	0.75	GBScleanR	0.775806	0.224194	0.045904	0.045904
homoP8_RIL	100	allowzero	0.75	GBScleanR_noIPO	0.78629	0.21371	0.038796	0.038796
homoP8_RIL	100	allowzero	0.75	magicImpute	0.753629	0.246371	0.0642607	0.0642607
homoP8_RIL	100	allowzero	1	GBScleanR	0.791129	0.208871	0.0527665	0.0527665
homoP8_RIL	100	allowzero	1	GBScleanR_noIPO	0.792137	0.207863	0.0554549	0.0554549
homoP8_RIL	100	allowzero	1	magicImpute	0.771371	0.228629	0.0762622	0.0762622
homoP8_RIL	100	allowzero	10	GBScleanR	0.888105	0.111895	0.0338099	0.0338099
homoP8_RIL	100	allowzero	10	GBScleanR_noIPO	0.886895	0.113105	0.037653	0.037653
homoP8_RIL	100	allowzero	10	magicImpute	0.88004	0.11996	0.0409303	0.0409303
homoP8_RIL	100	allowzero	2	GBScleanR	0.816935	0.183065	0.0458716	0.0458716
homoP8_RIL	100	allowzero	2	GBScleanR_noIPO	0.821976	0.178024	0.0503514	0.0503514
homoP8_RIL	100	allowzero	2	magicImpute	0.80625	0.19375	0.0599194	0.0599194
homoP8_RIL	100	allowzero	20	GBScleanR	0.919355	0.0806452	0.0307481	0.0307481
homoP8_RIL	100	allowzero	20	GBScleanR_noIPO	0.916532	0.0834677	0.0328262	0.0328262
homoP8_RIL	100	allowzero	20	magicImpute	0.907056	0.0929435	0.0345385	0.0345385
homoP8_RIL	100	allowzero	3	GBScleanR	0.830444	0.169556	0.0482828	0.0482828
homoP8_RIL	100	allowzero	3	GBScleanR_noIPO	0.835484	0.164516	0.0450789	0.0450789
homoP8_RIL	100	allowzero	3	magicImpute	0.81996	0.18004	0.0676757	0.0676757
homoP8_RIL	100	nonzero	0.1	GBScleanR	0.985887	0.0141129	0.00500854	0.00500854
homoP8_RIL	100	nonzero	0.1	GBScleanR_noIPO	0.999395	0.000604839	0.000834757	0.000834757
homoP8_RIL	100	nonzero	0.1	magicImpute	0.999798	0.000201613	0.000570247	0.000570247
homoP8_RIL	100	nonzero	0.25	GBScleanR	0.990121	0.00987903	0.00417378	0.00417378
homoP8_RIL	100	nonzero	0.25	GBScleanR_noIPO	0.996774	0.00322581	0.00192779	0.00192779
homoP8_RIL	100	nonzero	0.25	magicImpute	0.999798	0.000201613	0.000570247	0.000570247
homoP8_RIL	100	nonzero	0.5	GBScleanR	0.99254	0.00745968	0.0019157	0.0019157
homoP8_RIL	100	nonzero	0.5	GBScleanR_noIPO	0.999194	0.000806452	0.000862133	0.000862133
homoP8_RIL	100	nonzero	0.5	magicImpute	1	0	0	0
homoP8_RIL	100	nonzero	0.75	GBScleanR	0.992944	0.00705645	0.00421807	0.00421807
homoP8_RIL	100	nonzero	0.75	GBScleanR_noIPO	0.999194	0.000806452	0.00121924	0.00121924
homoP8_RIL	100	nonzero	0.75	magicImpute	1	0	0	0
homoP8_RIL	100	nonzero	1	GBScleanR	0.98871	0.0112903	0.00211179	0.00211179
homoP8_RIL	100	nonzero	1	GBScleanR_noIPO	0.998387	0.0016129	0.00149326	0.00149326
homoP8_RIL	100	nonzero	1	magicImpute	0.999798	0.000201613	0.000570247	0.000570247
homoP8_RIL	100	nonzero	10	GBScleanR	0.993548	0.00645161	0.00422357	0.00422357
homoP8_RIL	100	nonzero	10	GBScleanR_noIPO	1	0	0	0
homoP8_RIL	100	nonzero	10	magicImpute	1	0	0	0
homoP8_RIL	100	nonzero	2	GBScleanR	0.991331	0.00866935	0.00384955	0.00384955
homoP8_RIL	100	nonzero	2	GBScleanR_noIPO	0.999798	0.000201613	0.000570247	0.000570247
homoP8_RIL	100	nonzero	2	magicImpute	1	0	0	0
homoP8_RIL	100	nonzero	20	GBScleanR	0.99375	0.00625	0.00316034	0.00316034
homoP8_RIL	100	nonzero	20	GBScleanR_noIPO	1	0	0	0
homoP8_RIL	100	nonzero	20	magicImpute	1	0	0	0
homoP8_RIL	100	nonzero	3	GBScleanR	0.992339	0.00766129	0.00363223	0.00363223
homoP8_RIL	100	nonzero	3	GBScleanR_noIPO	0.999798	0.000201613	0.000570247	0.000570247
homoP8_RIL	100	nonzero	3	magicImpute	1	0	0	0
homoP8_RIL	1000	allowzero	0.1	GBScleanR	0.749798	0.250202	0.0580929	0.0580929
homoP8_RIL	1000	allowzero	0.1	GBScleanR_noIPO	0.757661	0.242339	0.055811	0.055811
homoP8_RIL	1000	allowzero	0.1	magicImpute	0.727621	0.272379	0.0851787	0.0851787
homoP8_RIL	1000	allowzero	0.25	GBScleanR	0.777621	0.222379	0.0514719	0.0514719
homoP8_RIL	1000	allowzero	0.25	GBScleanR_noIPO	0.795363	0.204637	0.0530575	0.0530575
homoP8_RIL	1000	allowzero	0.25	magicImpute	0.769556	0.230444	0.0849209	0.0849209
homoP8_RIL	1000	allowzero	0.5	GBScleanR	0.826613	0.173387	0.047683	0.047683
homoP8_RIL	1000	allowzero	0.5	GBScleanR_noIPO	0.831452	0.168548	0.0463872	0.0463872
homoP8_RIL	1000	allowzero	0.5	magicImpute	0.808871	0.191129	0.0648436	0.0648436
homoP8_RIL	1000	allowzero	0.75	GBScleanR	0.840927	0.159073	0.0462262	0.0462262
homoP8_RIL	1000	allowzero	0.75	GBScleanR_noIPO	0.839315	0.160685	0.0501591	0.0501591
homoP8_RIL	1000	allowzero	0.75	magicImpute	0.818548	0.181452	0.0676706	0.0676706
homoP8_RIL	1000	allowzero	1	GBScleanR	0.856855	0.143145	0.0427756	0.0427756
homoP8_RIL	1000	allowzero	1	GBScleanR_noIPO	0.854637	0.145363	0.0416013	0.0416013
homoP8_RIL	1000	allowzero	1	magicImpute	0.834476	0.165524	0.0597299	0.0597299
homoP8_RIL	1000	allowzero	10	GBScleanR	0.943952	0.0560484	0.0127511	0.0127511
homoP8_RIL	1000	allowzero	10	GBScleanR_noIPO	0.934677	0.0653226	0.0165161	0.0165161
homoP8_RIL	1000	allowzero	10	magicImpute	0.922782	0.0772177	0.0212133	0.0212133
homoP8_RIL	1000	allowzero	2	GBScleanR	0.887298	0.112702	0.0317054	0.0317054
homoP8_RIL	1000	allowzero	2	GBScleanR_noIPO	0.881048	0.118952	0.0329956	0.0329956
homoP8_RIL	1000	allowzero	2	magicImpute	0.864315	0.135685	0.0434881	0.0434881
homoP8_RIL	1000	allowzero	20	GBScleanR	0.965927	0.0340726	0.00659053	0.00659053
homoP8_RIL	1000	allowzero	20	GBScleanR_noIPO	0.954839	0.0451613	0.0113723	0.0113723
homoP8_RIL	1000	allowzero	20	magicImpute	0.945161	0.0548387	0.0152527	0.0152527
homoP8_RIL	1000	allowzero	3	GBScleanR	0.904435	0.0955645	0.0255423	0.0255423
homoP8_RIL	1000	allowzero	3	GBScleanR_noIPO	0.899194	0.100806	0.027263	0.027263
homoP8_RIL	1000	allowzero	3	magicImpute	0.882258	0.117742	0.0357655	0.0357655
homoP8_RIL	1000	nonzero	0.1	GBScleanR	0.991532	0.00846774	0.00352843	0.00352843
homoP8_RIL	1000	nonzero	0.1	GBScleanR_noIPO	0.999395	0.000604839	0.000834757	0.000834757
homoP8_RIL	1000	nonzero	0.1	magicImpute	1	0	0	0
homoP8_RIL	1000	nonzero	0.25	GBScleanR	0.993145	0.00685484	0.00402072	0.00402072
homoP8_RIL	1000	nonzero	0.25	GBScleanR_noIPO	1	0	0	0
homoP8_RIL	1000	nonzero	0.25	magicImpute	1	0	0	0
homoP8_RIL	1000	nonzero	0.5	GBScleanR	0.995363	0.0046371	0.00181612	0.00181612
homoP8_RIL	1000	nonzero	0.5	GBScleanR_noIPO	0.99879	0.00120968	0.000746629	0.000746629
homoP8_RIL	1000	nonzero	0.5	magicImpute	1	0	0	0
homoP8_RIL	1000	nonzero	0.75	GBScleanR	0.99879	0.00120968	0.00187898	0.00187898
homoP8_RIL	1000	nonzero	0.75	GBScleanR_noIPO	1	0	0	0
homoP8_RIL	1000	nonzero	0.75	magicImpute	1	0	0	0
homoP8_RIL	1000	nonzero	1	GBScleanR	0.995161	0.00483871	0.00310846	0.00310846
homoP8_RIL	1000	nonzero	1	GBScleanR_noIPO	1	0	0	0
homoP8_RIL	1000	nonzero	1	magicImpute	1	0	0	0
homoP8_RIL	1000	nonzero	10	GBScleanR	0.985484	0.0145161	0.00558726	0.00558726
homoP8_RIL	1000	nonzero	10	GBScleanR_noIPO	1	0	0	0
homoP8_RIL	1000	nonzero	10	magicImpute	1	0	0	0
homoP8_RIL	1000	nonzero	2	GBScleanR	0.991532	0.00846774	0.00187898	0.00187898
homoP8_RIL	1000	nonzero	2	GBScleanR_noIPO	1	0	0	0
homoP8_RIL	1000	nonzero	2	magicImpute	1	0	0	0
homoP8_RIL	1000	nonzero	20	GBScleanR	0.989315	0.0106855	0.00403801	0.00403801
homoP8_RIL	1000	nonzero	20	GBScleanR_noIPO	1	0	0	0
homoP8_RIL	1000	nonzero	20	magicImpute	1	0	0	0
homoP8_RIL	1000	nonzero	3	GBScleanR	0.988911	0.0110887	0.00380097	0.00380097
homoP8_RIL	1000	nonzero	3	GBScleanR_noIPO	1	0	0	0
homoP8_RIL	1000	nonzero	3	magicImpute	1	0	0	0

## Sheet: Supplementary Data 4
Scenario	No. of samples	Allow no read in founders	Average read depth	Tool	Correct(Mean)	Miscall(Mean)	Correct(SD)	Miscall(SD)
hetP2_F1	10	allowzero	0.1	GBScleanR	0.458387	0.346129	0.108095	0.0905503
hetP2_F1	10	allowzero	0.1	GBScleanR_noIPO	0.510968	0.376774	0.0955577	0.0827591
hetP2_F1	10	allowzero	0.1	magicImpute	0.342419	0.246774	0.0941191	0.0759048
hetP2_F1	10	allowzero	0.25	GBScleanR	0.520161	0.376452	0.0632765	0.0654483
hetP2_F1	10	allowzero	0.25	GBScleanR_noIPO	0.546694	0.374758	0.0652871	0.0578502
hetP2_F1	10	allowzero	0.25	magicImpute	0.439597	0.31621	0.0834856	0.0680092
hetP2_F1	10	allowzero	0.5	GBScleanR	0.547903	0.372742	0.0598346	0.0513467
hetP2_F1	10	allowzero	0.5	GBScleanR_noIPO	0.544194	0.371774	0.0400189	0.0435484
hetP2_F1	10	allowzero	0.5	magicImpute	0.471371	0.323952	0.0625395	0.0529467
hetP2_F1	10	allowzero	0.75	GBScleanR	0.559597	0.356855	0.0374274	0.0306379
hetP2_F1	10	allowzero	0.75	GBScleanR_noIPO	0.552419	0.381452	0.0334684	0.039717
hetP2_F1	10	allowzero	0.75	magicImpute	0.528306	0.342661	0.0466921	0.0385909
hetP2_F1	10	allowzero	1	GBScleanR	0.59879	0.3325	0.0287187	0.0193072
hetP2_F1	10	allowzero	1	GBScleanR_noIPO	0.570242	0.33879	0.0363359	0.029692
hetP2_F1	10	allowzero	1	magicImpute	0.561371	0.334597	0.0460335	0.0376717
hetP2_F1	10	allowzero	10	GBScleanR	0.761855	0.217177	0.0303749	0.0287873
hetP2_F1	10	allowzero	10	GBScleanR_noIPO	0.683145	0.251694	0.0443582	0.0340603
hetP2_F1	10	allowzero	10	magicImpute	0.695887	0.28121	0.0171212	0.0140149
hetP2_F1	10	allowzero	2	GBScleanR	0.678468	0.268306	0.0252176	0.0192077
hetP2_F1	10	allowzero	2	GBScleanR_noIPO	0.627097	0.324839	0.0289784	0.0220989
hetP2_F1	10	allowzero	2	magicImpute	0.615323	0.324194	0.03085	0.0229774
hetP2_F1	10	allowzero	20	GBScleanR	0.802419	0.181452	0.0158335	0.0124331
hetP2_F1	10	allowzero	20	GBScleanR_noIPO	0.689677	0.259032	0.0346064	0.0289207
hetP2_F1	10	allowzero	20	magicImpute	0.731694	0.248952	0.0161059	0.0106253
hetP2_F1	10	allowzero	3	GBScleanR	0.681774	0.271613	0.0300113	0.022938
hetP2_F1	10	allowzero	3	GBScleanR_noIPO	0.643226	0.300645	0.0381022	0.0314648
hetP2_F1	10	allowzero	3	magicImpute	0.640645	0.314516	0.0237198	0.0245335
hetP2_F1	10	nonzero	0.1	GBScleanR	0.570323	0.348065	0.139618	0.133443
hetP2_F1	10	nonzero	0.1	GBScleanR_noIPO	0.582339	0.321532	0.143019	0.150745
hetP2_F1	10	nonzero	0.1	magicImpute	0.432419	0.245484	0.163477	0.146461
hetP2_F1	10	nonzero	0.25	GBScleanR	0.584274	0.337016	0.113143	0.125398
hetP2_F1	10	nonzero	0.25	GBScleanR_noIPO	0.574597	0.329113	0.136307	0.147873
hetP2_F1	10	nonzero	0.25	magicImpute	0.472016	0.245726	0.145376	0.145402
hetP2_F1	10	nonzero	0.5	GBScleanR	0.61129	0.317581	0.111526	0.122099
hetP2_F1	10	nonzero	0.5	GBScleanR_noIPO	0.620968	0.324032	0.109689	0.111983
hetP2_F1	10	nonzero	0.5	magicImpute	0.578468	0.270403	0.17135	0.130477
hetP2_F1	10	nonzero	0.75	GBScleanR	0.642419	0.309355	0.115983	0.109951
hetP2_F1	10	nonzero	0.75	GBScleanR_noIPO	0.601935	0.345645	0.11741	0.114814
hetP2_F1	10	nonzero	0.75	magicImpute	0.586855	0.286371	0.136052	0.133592
hetP2_F1	10	nonzero	1	GBScleanR	0.640565	0.276694	0.104073	0.104529
hetP2_F1	10	nonzero	1	GBScleanR_noIPO	0.643387	0.30129	0.115292	0.112878
hetP2_F1	10	nonzero	1	magicImpute	0.629597	0.263306	0.141362	0.120708
hetP2_F1	10	nonzero	10	GBScleanR	0.784758	0.192661	0.0629032	0.0577938
hetP2_F1	10	nonzero	10	GBScleanR_noIPO	0.658306	0.302339	0.0632825	0.0555814
hetP2_F1	10	nonzero	10	magicImpute	0.717581	0.235968	0.0722467	0.0754164
hetP2_F1	10	nonzero	2	GBScleanR	0.697742	0.264677	0.0807985	0.0831626
hetP2_F1	10	nonzero	2	GBScleanR_noIPO	0.62879	0.29121	0.0935664	0.08738
hetP2_F1	10	nonzero	2	magicImpute	0.676371	0.26621	0.116064	0.108862
hetP2_F1	10	nonzero	20	GBScleanR	0.801855	0.177823	0.0490148	0.0469448
hetP2_F1	10	nonzero	20	GBScleanR_noIPO	0.697661	0.263145	0.0422071	0.0386221
hetP2_F1	10	nonzero	20	magicImpute	0.749113	0.208629	0.0650771	0.0616851
hetP2_F1	10	nonzero	3	GBScleanR	0.705968	0.250161	0.07874	0.0685335
hetP2_F1	10	nonzero	3	GBScleanR_noIPO	0.687661	0.251694	0.0695437	0.0694041
hetP2_F1	10	nonzero	3	magicImpute	0.665484	0.253548	0.103708	0.102629
hetP2_F1	100	allowzero	0.1	GBScleanR	0.339742	0.236387	0.094003	0.0748876
hetP2_F1	100	allowzero	0.1	GBScleanR_noIPO	0.435266	0.341137	0.09704	0.0860117
hetP2_F1	100	allowzero	0.1	magicImpute	0.324927	0.266492	0.0543295	0.0454226
hetP2_F1	100	allowzero	0.25	GBScleanR	0.524258	0.28421	0.0821527	0.0511147
hetP2_F1	100	allowzero	0.25	GBScleanR_noIPO	0.508637	0.332798	0.0672264	0.0423691
hetP2_F1	100	allowzero	0.25	magicImpute	0.454613	0.287613	0.0734793	0.0394124
hetP2_F1	100	allowzero	0.5	GBScleanR	0.620605	0.262492	0.0603611	0.029307
hetP2_F1	100	allowzero	0.5	GBScleanR_noIPO	0.571484	0.287645	0.0549922	0.040885
hetP2_F1	100	allowzero	0.5	magicImpute	0.558065	0.300532	0.0612037	0.0332291
hetP2_F1	100	allowzero	0.75	GBScleanR	0.590798	0.309718	0.0467183	0.027869
hetP2_F1	100	allowzero	0.75	GBScleanR_noIPO	0.623855	0.261226	0.0481918	0.0373238
hetP2_F1	100	allowzero	0.75	magicImpute	0.604484	0.288581	0.0447057	0.0229677
hetP2_F1	100	allowzero	1	GBScleanR	0.614952	0.286226	0.0373476	0.0250548
hetP2_F1	100	allowzero	1	GBScleanR_noIPO	0.655508	0.231734	0.0613886	0.0442643
hetP2_F1	100	allowzero	1	magicImpute	0.647177	0.268484	0.0412588	0.0168744
hetP2_F1	100	allowzero	10	GBScleanR	0.884831	0.097621	0.0153628	0.0103913
hetP2_F1	100	allowzero	10	GBScleanR_noIPO	0.67425	0.248621	0.0318319	0.0245986
hetP2_F1	100	allowzero	10	magicImpute	0.750532	0.218968	0.0320185	0.0216812
hetP2_F1	100	allowzero	2	GBScleanR	0.752992	0.203831	0.0239294	0.0120063
hetP2_F1	100	allowzero	2	GBScleanR_noIPO	0.597468	0.299952	0.0401673	0.0312678
hetP2_F1	100	allowzero	2	magicImpute	0.682508	0.25954	0.036228	0.0183521
hetP2_F1	100	allowzero	20	GBScleanR	0.908927	0.0791855	0.0111404	0.008011
hetP2_F1	100	allowzero	20	GBScleanR_noIPO	0.68625	0.253702	0.0322	0.0280641
hetP2_F1	100	allowzero	20	magicImpute	0.773589	0.206653	0.0206036	0.0160721
hetP2_F1	100	allowzero	3	GBScleanR	0.796282	0.170831	0.0379771	0.0339085
hetP2_F1	100	allowzero	3	GBScleanR_noIPO	0.690411	0.225621	0.066718	0.0568673
hetP2_F1	100	allowzero	3	magicImpute	0.699839	0.243081	0.0350379	0.0202672
hetP2_F1	100	nonzero	0.1	GBScleanR	0.400097	0.2435	0.136982	0.115006
hetP2_F1	100	nonzero	0.1	GBScleanR_noIPO	0.469605	0.296089	0.122768	0.119428
hetP2_F1	100	nonzero	0.1	magicImpute	0.298347	0.174444	0.103919	0.107502
hetP2_F1	100	nonzero	0.25	GBScleanR	0.562629	0.243468	0.120031	0.102744
hetP2_F1	100	nonzero	0.25	GBScleanR_noIPO	0.527153	0.298976	0.102635	0.100724
hetP2_F1	100	nonzero	0.25	magicImpute	0.45046	0.207379	0.111086	0.1087
hetP2_F1	100	nonzero	0.5	GBScleanR	0.697629	0.205613	0.0908038	0.0795635
hetP2_F1	100	nonzero	0.5	GBScleanR_noIPO	0.622774	0.240516	0.0859729	0.0721192
hetP2_F1	100	nonzero	0.5	magicImpute	0.602476	0.217798	0.112392	0.0969912
hetP2_F1	100	nonzero	0.75	GBScleanR	0.729065	0.188258	0.0792121	0.0673289
hetP2_F1	100	nonzero	0.75	GBScleanR_noIPO	0.631403	0.235629	0.0753029	0.0687822
hetP2_F1	100	nonzero	0.75	magicImpute	0.646637	0.209992	0.1027	0.0923134
hetP2_F1	100	nonzero	1	GBScleanR	0.771129	0.16029	0.0672072	0.059434
hetP2_F1	100	nonzero	1	GBScleanR_noIPO	0.620169	0.264121	0.0664708	0.0637252
hetP2_F1	100	nonzero	1	magicImpute	0.668137	0.188782	0.0886392	0.0803011
hetP2_F1	100	nonzero	10	GBScleanR	0.909266	0.07475	0.0304743	0.0282122
hetP2_F1	100	nonzero	10	GBScleanR_noIPO	0.632089	0.291621	0.042108	0.0386014
hetP2_F1	100	nonzero	10	magicImpute	0.769968	0.165339	0.0537223	0.0544588
hetP2_F1	100	nonzero	2	GBScleanR	0.810734	0.147395	0.0544134	0.0493506
hetP2_F1	100	nonzero	2	GBScleanR_noIPO	0.624226	0.274484	0.0688658	0.0568985
hetP2_F1	100	nonzero	2	magicImpute	0.711863	0.174234	0.0821767	0.0696571
hetP2_F1	100	nonzero	20	GBScleanR	0.93554	0.0530081	0.0206498	0.0189685
hetP2_F1	100	nonzero	20	GBScleanR_noIPO	0.726419	0.202403	0.0536278	0.0393966
hetP2_F1	100	nonzero	20	magicImpute	0.79929	0.153226	0.0437261	0.0442602
hetP2_F1	100	nonzero	3	GBScleanR	0.830161	0.130984	0.0453043	0.0423785
hetP2_F1	100	nonzero	3	GBScleanR_noIPO	0.642694	0.269323	0.0537012	0.0473562
hetP2_F1	100	nonzero	3	magicImpute	0.666387	0.237113	0.0705936	0.0709185
hetP2_F1	1000	allowzero	0.1	GBScleanR	0.317946	0.179149	0.105957	0.058268
hetP2_F1	1000	allowzero	0.1	GBScleanR_noIPO	0.414115	0.290605	0.0970569	0.0818592
hetP2_F1	1000	allowzero	0.1	magicImpute	0.353598	0.227526	0.0694796	0.0316688
hetP2_F1	1000	allowzero	0.25	GBScleanR	0.592615	0.210353	0.08942	0.037773
hetP2_F1	1000	allowzero	0.25	GBScleanR_noIPO	0.538506	0.286219	0.077155	0.0540152
hetP2_F1	1000	allowzero	0.25	magicImpute	0.505563	0.235155	0.0893775	0.0271995
hetP2_F1	1000	allowzero	0.5	GBScleanR	0.693685	0.188456	0.0631909	0.0329924
hetP2_F1	1000	allowzero	0.5	GBScleanR_noIPO	0.680961	0.201681	0.0717235	0.0526165
hetP2_F1	1000	allowzero	0.5	magicImpute	0.595715	0.238595	0.0654835	0.0177951
hetP2_F1	1000	allowzero	0.75	GBScleanR	0.758638	0.155931	0.0558669	0.0373664
hetP2_F1	1000	allowzero	0.75	GBScleanR_noIPO	0.712168	0.169002	0.0701824	0.0505892
hetP2_F1	1000	allowzero	0.75	magicImpute	0.64855	0.235365	0.050169	0.0150007
hetP2_F1	1000	allowzero	1	GBScleanR	0.783997	0.143137	0.0429424	0.0200455
hetP2_F1	1000	allowzero	1	GBScleanR_noIPO	0.696673	0.185952	0.0601874	0.0457694
hetP2_F1	1000	allowzero	1	magicImpute	0.553983	0.284244	0.0472358	0.0348464
hetP2_F1	1000	allowzero	10	GBScleanR	0.916532	0.0653274	0.013312	0.00723959
hetP2_F1	1000	allowzero	10	GBScleanR_noIPO	0.670497	0.263074	0.0249774	0.0193792
hetP2_F1	1000	allowzero	10	magicImpute	0.735699	0.225036	0.0224367	0.0151147
hetP2_F1	1000	allowzero	2	GBScleanR	0.844101	0.111643	0.0278443	0.0127745
hetP2_F1	1000	allowzero	2	GBScleanR_noIPO	0.695724	0.201668	0.0466968	0.0366336
hetP2_F1	1000	allowzero	2	magicImpute	0.703258	0.224253	0.0378044	0.0170476
hetP2_F1	1000	allowzero	20	GBScleanR	0.937884	0.0498839	0.00988693	0.00572413
hetP2_F1	1000	allowzero	20	GBScleanR_noIPO	0.67129	0.263221	0.0260667	0.0211315
hetP2_F1	1000	allowzero	20	magicImpute	0.738914	0.223757	0.0201314	0.0133115
hetP2_F1	1000	allowzero	3	GBScleanR	0.860318	0.10336	0.0247922	0.0143746
hetP2_F1	1000	allowzero	3	GBScleanR_noIPO	0.669989	0.239661	0.0391873	0.0283369
hetP2_F1	1000	allowzero	3	magicImpute	0.703544	0.23105	0.0299594	0.0158379
hetP2_F1	1000	nonzero	0.1	GBScleanR	0.399135	0.17054	0.124619	0.0789254
hetP2_F1	1000	nonzero	0.1	GBScleanR_noIPO	0.44279	0.252494	0.109361	0.0922017
hetP2_F1	1000	nonzero	0.1	magicImpute	0.314222	0.136869	0.104866	0.0652854
hetP2_F1	1000	nonzero	0.25	GBScleanR	0.635495	0.175948	0.0983428	0.0588019
hetP2_F1	1000	nonzero	0.25	GBScleanR_noIPO	0.563819	0.237098	0.0850611	0.0598019
hetP2_F1	1000	nonzero	0.25	magicImpute	0.500636	0.153799	0.116757	0.0636176
hetP2_F1	1000	nonzero	0.5	GBScleanR	0.735191	0.147128	0.0729629	0.0439812
hetP2_F1	1000	nonzero	0.5	GBScleanR_noIPO	0.537016	0.314653	0.0613579	0.0517976
hetP2_F1	1000	nonzero	0.5	magicImpute	0.620752	0.163026	0.0981963	0.0568806
hetP2_F1	1000	nonzero	0.75	GBScleanR	0.79023	0.126773	0.0529199	0.0334055
hetP2_F1	1000	nonzero	0.75	GBScleanR_noIPO	0.560419	0.30524	0.0598736	0.0415088
hetP2_F1	1000	nonzero	0.75	magicImpute	0.671133	0.159454	0.0811092	0.0498512
hetP2_F1	1000	nonzero	1	GBScleanR	0.812866	0.120732	0.0482393	0.0316904
hetP2_F1	1000	nonzero	1	GBScleanR_noIPO	0.577134	0.315181	0.0474043	0.0368597
hetP2_F1	1000	nonzero	1	magicImpute	0.68164	0.166411	0.0704231	0.050051
hetP2_F1	1000	nonzero	10	GBScleanR	0.928908	0.0538371	0.018907	0.0153125
hetP2_F1	1000	nonzero	10	GBScleanR_noIPO	0.709019	0.215965	0.0351621	0.0312048
hetP2_F1	1000	nonzero	10	magicImpute	0.756634	0.162208	0.039866	0.036753
hetP2_F1	1000	nonzero	2	GBScleanR	0.858395	0.0974726	0.0368993	0.0269421
hetP2_F1	1000	nonzero	2	GBScleanR_noIPO	0.62784	0.256556	0.0693064	0.0549191
hetP2_F1	1000	nonzero	2	magicImpute	0.714312	0.168846	0.0543912	0.0445837
hetP2_F1	1000	nonzero	20	GBScleanR	0.945114	0.0425669	0.0138144	0.0112581
hetP2_F1	1000	nonzero	20	GBScleanR_noIPO	0.667898	0.261019	0.0246754	0.022376
hetP2_F1	1000	nonzero	20	magicImpute	0.756256	0.165797	0.0390153	0.038906
hetP2_F1	1000	nonzero	3	GBScleanR	0.893976	0.0727177	0.0300055	0.0218997
hetP2_F1	1000	nonzero	3	GBScleanR_noIPO	0.616723	0.27616	0.0508658	0.0472083
hetP2_F1	1000	nonzero	3	magicImpute	0.732222	0.152783	0.0518898	0.0429995
homoP2_F2	10	allowzero	0.1	GBScleanR	0.545726	0.148468	0.146508	0.0548698
homoP2_F2	10	allowzero	0.1	GBScleanR_noIPO	0.373145	0.0934677	0.158439	0.0605542
homoP2_F2	10	allowzero	0.1	magicImpute	0.38621	0.242177	0.0855415	0.0651082
homoP2_F2	10	allowzero	0.25	GBScleanR	0.645081	0.160726	0.105412	0.0821911
homoP2_F2	10	allowzero	0.25	GBScleanR_noIPO	0.531048	0.133468	0.115861	0.078948
homoP2_F2	10	allowzero	0.25	magicImpute	0.515887	0.276855	0.101345	0.0674488
homoP2_F2	10	allowzero	0.5	GBScleanR	0.711371	0.151855	0.122455	0.0442154
homoP2_F2	10	allowzero	0.5	GBScleanR_noIPO	0.590968	0.151613	0.11074	0.0687212
homoP2_F2	10	allowzero	0.5	magicImpute	0.568226	0.283548	0.105653	0.0917851
homoP2_F2	10	allowzero	0.75	GBScleanR	0.763629	0.127177	0.082043	0.0356927
homoP2_F2	10	allowzero	0.75	GBScleanR_noIPO	0.600806	0.159516	0.103676	0.0737324
homoP2_F2	10	allowzero	0.75	magicImpute	0.613065	0.27871	0.0882057	0.0687264
homoP2_F2	10	allowzero	1	GBScleanR	0.704597	0.186371	0.0789937	0.0614186
homoP2_F2	10	allowzero	1	GBScleanR_noIPO	0.614516	0.188065	0.109446	0.0803294
homoP2_F2	10	allowzero	1	magicImpute	0.607258	0.297258	0.0850229	0.08548
homoP2_F2	10	allowzero	10	GBScleanR	0.870806	0.107903	0.0767192	0.0648736
homoP2_F2	10	allowzero	10	GBScleanR_noIPO	0.680645	0.188548	0.133511	0.112693
homoP2_F2	10	allowzero	10	magicImpute	0.692339	0.264274	0.100068	0.0929674
homoP2_F2	10	allowzero	2	GBScleanR	0.73629	0.196935	0.0957994	0.0744237
homoP2_F2	10	allowzero	2	GBScleanR_noIPO	0.670323	0.150484	0.115104	0.0822907
homoP2_F2	10	allowzero	2	magicImpute	0.647258	0.292419	0.0926795	0.0935383
homoP2_F2	10	allowzero	20	GBScleanR	0.877984	0.110403	0.0763173	0.0700091
homoP2_F2	10	allowzero	20	GBScleanR_noIPO	0.674597	0.189113	0.1494	0.109974
homoP2_F2	10	allowzero	20	magicImpute	0.719113	0.238145	0.095679	0.0908701
homoP2_F2	10	allowzero	3	GBScleanR	0.817823	0.136371	0.0855047	0.0860315
homoP2_F2	10	allowzero	3	GBScleanR_noIPO	0.661129	0.180968	0.12473	0.0976945
homoP2_F2	10	allowzero	3	magicImpute	0.661452	0.287903	0.089967	0.0932031
homoP2_F2	10	nonzero	0.1	GBScleanR	0.610645	0.0882258	0.188715	0.0965576
homoP2_F2	10	nonzero	0.1	GBScleanR_noIPO	0.422097	0.0441935	0.149045	0.0786709
homoP2_F2	10	nonzero	0.1	magicImpute	0.423871	0.0435484	0.121572	0.0729804
homoP2_F2	10	nonzero	0.25	GBScleanR	0.755081	0.0712097	0.1461	0.0819759
homoP2_F2	10	nonzero	0.25	GBScleanR_noIPO	0.633226	0.0679032	0.14327	0.0720741
homoP2_F2	10	nonzero	0.25	magicImpute	0.632016	0.0539516	0.134459	0.0606694
homoP2_F2	10	nonzero	0.5	GBScleanR	0.787258	0.0916129	0.13937	0.0872799
homoP2_F2	10	nonzero	0.5	GBScleanR_noIPO	0.629758	0.0825	0.135869	0.0526848
homoP2_F2	10	nonzero	0.5	magicImpute	0.653387	0.0533871	0.129841	0.0478376
homoP2_F2	10	nonzero	0.75	GBScleanR	0.773387	0.12371	0.121443	0.102539
homoP2_F2	10	nonzero	0.75	GBScleanR_noIPO	0.661774	0.122258	0.101829	0.0990419
homoP2_F2	10	nonzero	0.75	magicImpute	0.683629	0.0905645	0.0867933	0.076432
homoP2_F2	10	nonzero	1	GBScleanR	0.811855	0.0821774	0.120102	0.0786519
homoP2_F2	10	nonzero	1	GBScleanR_noIPO	0.713629	0.0842742	0.0993991	0.0743684
homoP2_F2	10	nonzero	1	magicImpute	0.72	0.0801613	0.0982965	0.0684959
homoP2_F2	10	nonzero	10	GBScleanR	0.934677	0.0425806	0.0439957	0.0330936
homoP2_F2	10	nonzero	10	GBScleanR_noIPO	0.70379	0.158306	0.156204	0.118265
homoP2_F2	10	nonzero	10	magicImpute	0.737097	0.119677	0.127101	0.0938313
homoP2_F2	10	nonzero	2	GBScleanR	0.846935	0.0896774	0.0911043	0.0794726
homoP2_F2	10	nonzero	2	GBScleanR_noIPO	0.670968	0.140645	0.13389	0.0959752
homoP2_F2	10	nonzero	2	magicImpute	0.721855	0.0895968	0.116224	0.0689826
homoP2_F2	10	nonzero	20	GBScleanR	0.944274	0.0400806	0.0583549	0.0534511
homoP2_F2	10	nonzero	20	GBScleanR_noIPO	0.690161	0.182581	0.161811	0.13388
homoP2_F2	10	nonzero	20	magicImpute	0.737742	0.125806	0.140326	0.108208
homoP2_F2	10	nonzero	3	GBScleanR	0.812016	0.128468	0.130068	0.122601
homoP2_F2	10	nonzero	3	GBScleanR_noIPO	0.710242	0.144274	0.134898	0.123723
homoP2_F2	10	nonzero	3	magicImpute	0.74629	0.0940323	0.096127	0.0794411
homoP2_F2	100	allowzero	0.1	GBScleanR	0.435903	0.106339	0.164536	0.0927071
homoP2_F2	100	allowzero	0.1	GBScleanR_noIPO	0.418435	0.104516	0.174322	0.0650768
homoP2_F2	100	allowzero	0.1	magicImpute	0.442871	0.2965	0.118978	0.0746982
homoP2_F2	100	allowzero	0.25	GBScleanR	0.632129	0.132935	0.142357	0.0876391
homoP2_F2	100	allowzero	0.25	GBScleanR_noIPO	0.549492	0.117008	0.149389	0.0686084
homoP2_F2	100	allowzero	0.25	magicImpute	0.53429	0.290919	0.120371	0.0907283
homoP2_F2	100	allowzero	0.5	GBScleanR	0.716645	0.135242	0.110508	0.0881985
homoP2_F2	100	allowzero	0.5	GBScleanR_noIPO	0.623911	0.122379	0.134587	0.0705432
homoP2_F2	100	allowzero	0.5	magicImpute	0.587694	0.29079	0.11104	0.0912763
homoP2_F2	100	allowzero	0.75	GBScleanR	0.781258	0.119419	0.102736	0.0838427
homoP2_F2	100	allowzero	0.75	GBScleanR_noIPO	0.651532	0.125516	0.138719	0.0820605
homoP2_F2	100	allowzero	0.75	magicImpute	0.616968	0.276032	0.117042	0.0996277
homoP2_F2	100	allowzero	1	GBScleanR	0.810242	0.105887	0.106053	0.0902336
homoP2_F2	100	allowzero	1	GBScleanR_noIPO	0.640185	0.149202	0.134655	0.0856267
homoP2_F2	100	allowzero	1	magicImpute	0.621226	0.275532	0.111708	0.0956296
homoP2_F2	100	allowzero	10	GBScleanR	0.880911	0.0995403	0.113935	0.110196
homoP2_F2	100	allowzero	10	GBScleanR_noIPO	0.688758	0.178032	0.159995	0.118823
homoP2_F2	100	allowzero	10	magicImpute	0.696065	0.252806	0.110616	0.0997511
homoP2_F2	100	allowzero	2	GBScleanR	0.839863	0.105331	0.109983	0.100311
homoP2_F2	100	allowzero	2	GBScleanR_noIPO	0.672161	0.147952	0.147208	0.0929072
homoP2_F2	100	allowzero	2	magicImpute	0.655137	0.270298	0.107993	0.0949514
homoP2_F2	100	allowzero	20	GBScleanR	0.884992	0.101573	0.106678	0.103957
homoP2_F2	100	allowzero	20	GBScleanR_noIPO	0.684847	0.189347	0.166081	0.122971
homoP2_F2	100	allowzero	20	magicImpute	0.702653	0.248169	0.106714	0.0980788
homoP2_F2	100	allowzero	3	GBScleanR	0.843653	0.112105	0.114091	0.0997134
homoP2_F2	100	allowzero	3	GBScleanR_noIPO	0.675379	0.164895	0.156106	0.107819
homoP2_F2	100	allowzero	3	magicImpute	0.663774	0.259274	0.110545	0.0964581
homoP2_F2	100	nonzero	0.1	GBScleanR	0.507677	0.0863065	0.188217	0.107014
homoP2_F2	100	nonzero	0.1	GBScleanR_noIPO	0.468444	0.0634435	0.184281	0.088168
homoP2_F2	100	nonzero	0.1	magicImpute	0.451823	0.0512097	0.182272	0.0793637
homoP2_F2	100	nonzero	0.25	GBScleanR	0.70125	0.0889597	0.147113	0.106287
homoP2_F2	100	nonzero	0.25	GBScleanR_noIPO	0.609895	0.0776048	0.16923	0.0842869
homoP2_F2	100	nonzero	0.25	magicImpute	0.606105	0.0732661	0.163504	0.077673
homoP2_F2	100	nonzero	0.5	GBScleanR	0.788452	0.0769839	0.120978	0.09281
homoP2_F2	100	nonzero	0.5	GBScleanR_noIPO	0.650573	0.089379	0.154485	0.0882395
homoP2_F2	100	nonzero	0.5	magicImpute	0.653573	0.0822823	0.157458	0.0811014
homoP2_F2	100	nonzero	0.75	GBScleanR	0.812161	0.0819516	0.120059	0.0972311
homoP2_F2	100	nonzero	0.75	GBScleanR_noIPO	0.656669	0.106105	0.165273	0.0980041
homoP2_F2	100	nonzero	0.75	magicImpute	0.663935	0.0897903	0.160118	0.0870711
homoP2_F2	100	nonzero	1	GBScleanR	0.840371	0.0664516	0.11838	0.0908369
homoP2_F2	100	nonzero	1	GBScleanR_noIPO	0.679258	0.116435	0.146145	0.0953874
homoP2_F2	100	nonzero	1	magicImpute	0.690573	0.0969113	0.140616	0.0859991
homoP2_F2	100	nonzero	10	GBScleanR	0.896742	0.0835323	0.110239	0.108298
homoP2_F2	100	nonzero	10	GBScleanR_noIPO	0.694581	0.173371	0.163505	0.121885
homoP2_F2	100	nonzero	10	magicImpute	0.725024	0.133444	0.150437	0.107418
homoP2_F2	100	nonzero	2	GBScleanR	0.859677	0.0843065	0.117336	0.105007
homoP2_F2	100	nonzero	2	GBScleanR_noIPO	0.682758	0.136097	0.153323	0.0993951
homoP2_F2	100	nonzero	2	magicImpute	0.703548	0.108177	0.143303	0.0863181
homoP2_F2	100	nonzero	20	GBScleanR	0.919694	0.0663548	0.0927168	0.091094
homoP2_F2	100	nonzero	20	GBScleanR_noIPO	0.69546	0.183347	0.163719	0.122982
homoP2_F2	100	nonzero	20	magicImpute	0.72929	0.137	0.153949	0.110977
homoP2_F2	100	nonzero	3	GBScleanR	0.872516	0.0826774	0.110754	0.106304
homoP2_F2	100	nonzero	3	GBScleanR_noIPO	0.683177	0.151839	0.165403	0.10834
homoP2_F2	100	nonzero	3	magicImpute	0.715	0.114371	0.148285	0.090994
homoP2_F2	1000	allowzero	0.1	GBScleanR	0.463825	0.0802008	0.177799	0.0727401
homoP2_F2	1000	allowzero	0.1	GBScleanR_noIPO	0.474244	0.0786444	0.194008	0.0674657
homoP2_F2	1000	allowzero	0.1	magicImpute	0.457229	0.256348	0.154888	0.0954615
homoP2_F2	1000	allowzero	0.25	GBScleanR	0.680306	0.0797758	0.139715	0.0777174
homoP2_F2	1000	allowzero	0.25	GBScleanR_noIPO	0.624014	0.0735331	0.161149	0.0713402
homoP2_F2	1000	allowzero	0.25	magicImpute	0.581048	0.24166	0.131284	0.0928563
homoP2_F2	1000	allowzero	0.5	GBScleanR	0.775872	0.0765073	0.120049	0.0867159
homoP2_F2	1000	allowzero	0.5	GBScleanR_noIPO	0.674827	0.0885403	0.141888	0.078244
homoP2_F2	1000	allowzero	0.5	magicImpute	0.630868	0.234071	0.121693	0.0956746
homoP2_F2	1000	allowzero	0.75	GBScleanR	0.811899	0.0758056	0.109966	0.0870855
homoP2_F2	1000	allowzero	0.75	GBScleanR_noIPO	0.698286	0.101588	0.142436	0.0835432
homoP2_F2	1000	allowzero	0.75	magicImpute	0.651957	0.236749	0.116107	0.0955916
homoP2_F2	1000	allowzero	1	GBScleanR	0.840757	0.0699153	0.107922	0.0871195
homoP2_F2	1000	allowzero	1	GBScleanR_noIPO	0.709496	0.104217	0.147191	0.0901618
homoP2_F2	1000	allowzero	1	magicImpute	0.676681	0.230215	0.117198	0.101795
homoP2_F2	1000	allowzero	10	GBScleanR	0.905432	0.0741242	0.0971039	0.0936497
homoP2_F2	1000	allowzero	10	GBScleanR_noIPO	0.72162	0.157309	0.155708	0.11383
homoP2_F2	1000	allowzero	10	magicImpute	0.723262	0.217304	0.109592	0.0995191
homoP2_F2	1000	allowzero	2	GBScleanR	0.865985	0.0775669	0.104087	0.0924607
homoP2_F2	1000	allowzero	2	GBScleanR_noIPO	0.711966	0.128356	0.148425	0.0974412
homoP2_F2	1000	allowzero	2	magicImpute	0.68563	0.221285	0.112051	0.0936597
homoP2_F2	1000	allowzero	20	GBScleanR	0.911561	0.0749129	0.0992869	0.0970353
homoP2_F2	1000	allowzero	20	GBScleanR_noIPO	0.713065	0.165358	0.157978	0.116141
homoP2_F2	1000	allowzero	20	magicImpute	0.730763	0.211415	0.103441	0.0924123
homoP2_F2	1000	allowzero	3	GBScleanR	0.884889	0.0718806	0.0999799	0.0909323
homoP2_F2	1000	allowzero	3	GBScleanR_noIPO	0.718192	0.133932	0.151031	0.103637
homoP2_F2	1000	allowzero	3	magicImpute	0.699439	0.2265	0.113076	0.100119
homoP2_F2	1000	nonzero	0.1	GBScleanR	0.497502	0.0517935	0.190719	0.0785081
homoP2_F2	1000	nonzero	0.1	GBScleanR_noIPO	0.505431	0.0510226	0.199061	0.0729017
homoP2_F2	1000	nonzero	0.1	magicImpute	0.49577	0.0411379	0.189566	0.0601823
homoP2_F2	1000	nonzero	0.25	GBScleanR	0.697725	0.0616524	0.153182	0.0842057
homoP2_F2	1000	nonzero	0.25	GBScleanR_noIPO	0.638458	0.0628387	0.163302	0.0748976
homoP2_F2	1000	nonzero	0.25	magicImpute	0.643856	0.0538992	0.156041	0.0639503
homoP2_F2	1000	nonzero	0.5	GBScleanR	0.793113	0.0617452	0.120276	0.0872543
homoP2_F2	1000	nonzero	0.5	GBScleanR_noIPO	0.690899	0.0758073	0.143699	0.0769531
homoP2_F2	1000	nonzero	0.5	magicImpute	0.696772	0.0667476	0.142209	0.0715607
homoP2_F2	1000	nonzero	0.75	GBScleanR	0.82304	0.0673565	0.116132	0.0931392
homoP2_F2	1000	nonzero	0.75	GBScleanR_noIPO	0.70461	0.0913056	0.146235	0.0860341
homoP2_F2	1000	nonzero	0.75	magicImpute	0.718188	0.074075	0.138774	0.0752302
homoP2_F2	1000	nonzero	1	GBScleanR	0.841792	0.0676871	0.108783	0.0893818
homoP2_F2	1000	nonzero	1	GBScleanR_noIPO	0.712156	0.0987597	0.146628	0.0884346
homoP2_F2	1000	nonzero	1	magicImpute	0.727348	0.0797548	0.13672	0.0775864
homoP2_F2	1000	nonzero	10	GBScleanR	0.909569	0.0701129	0.0967642	0.0926282
homoP2_F2	1000	nonzero	10	GBScleanR_noIPO	0.727799	0.151273	0.158012	0.116479
homoP2_F2	1000	nonzero	10	magicImpute	0.758159	0.111501	0.138931	0.0978728
homoP2_F2	1000	nonzero	2	GBScleanR	0.872473	0.0717548	0.10456	0.0936007
homoP2_F2	1000	nonzero	2	GBScleanR_noIPO	0.719831	0.117351	0.150812	0.0976963
homoP2_F2	1000	nonzero	2	magicImpute	0.740938	0.0914379	0.13528	0.0840428
homoP2_F2	1000	nonzero	20	GBScleanR	0.909985	0.0759734	0.0994424	0.0971089
homoP2_F2	1000	nonzero	20	GBScleanR_noIPO	0.719916	0.159169	0.159853	0.116946
homoP2_F2	1000	nonzero	20	magicImpute	0.75841	0.112056	0.139105	0.0977696
homoP2_F2	1000	nonzero	3	GBScleanR	0.888276	0.0680226	0.100072	0.0915989
homoP2_F2	1000	nonzero	3	GBScleanR_noIPO	0.720906	0.131127	0.153071	0.10582
homoP2_F2	1000	nonzero	3	magicImpute	0.749427	0.0985637	0.135642	0.0885323
homoP8_RIL	10	allowzero	0.1	GBScleanR	0.420242	0.189919	0.0985803	0.0364841
homoP8_RIL	10	allowzero	0.1	GBScleanR_noIPO	0.452419	0.183226	0.0970546	0.0282696
homoP8_RIL	10	allowzero	0.1	magicImpute	0.409677	0.178065	0.101096	0.0248904
homoP8_RIL	10	allowzero	0.25	GBScleanR	0.568306	0.246855	0.0758169	0.0348157
homoP8_RIL	10	allowzero	0.25	GBScleanR_noIPO	0.575565	0.22121	0.0760153	0.0331716
homoP8_RIL	10	allowzero	0.25	magicImpute	0.544597	0.238306	0.0743949	0.0403035
homoP8_RIL	10	allowzero	0.5	GBScleanR	0.625806	0.235968	0.066159	0.0252438
homoP8_RIL	10	allowzero	0.5	GBScleanR_noIPO	0.632823	0.233952	0.0750144	0.0213878
homoP8_RIL	10	allowzero	0.5	magicImpute	0.608387	0.257419	0.0767312	0.0163013
homoP8_RIL	10	allowzero	0.75	GBScleanR	0.647258	0.251935	0.0500618	0.0267219
homoP8_RIL	10	allowzero	0.75	GBScleanR_noIPO	0.651048	0.244597	0.0588219	0.0324117
homoP8_RIL	10	allowzero	0.75	magicImpute	0.63121	0.269919	0.0584295	0.0280453
homoP8_RIL	10	allowzero	1	GBScleanR	0.6575	0.244758	0.04066	0.0230955
homoP8_RIL	10	allowzero	1	GBScleanR_noIPO	0.676129	0.225323	0.0530715	0.0227143
homoP8_RIL	10	allowzero	1	magicImpute	0.651129	0.260484	0.0557477	0.0345513
homoP8_RIL	10	allowzero	10	GBScleanR	0.797097	0.174839	0.0237082	0.0156936
homoP8_RIL	10	allowzero	10	GBScleanR_noIPO	0.810323	0.166129	0.0233521	0.0198369
homoP8_RIL	10	allowzero	10	magicImpute	0.780242	0.202016	0.0334535	0.0286136
homoP8_RIL	10	allowzero	2	GBScleanR	0.71621	0.228306	0.0270978	0.0209087
homoP8_RIL	10	allowzero	2	GBScleanR_noIPO	0.719032	0.225484	0.0270428	0.0202914
homoP8_RIL	10	allowzero	2	magicImpute	0.706048	0.245565	0.0454992	0.032083
homoP8_RIL	10	allowzero	20	GBScleanR	0.852177	0.131048	0.0242883	0.0258482
homoP8_RIL	10	allowzero	20	GBScleanR_noIPO	0.85129	0.132903	0.02242	0.0241136
homoP8_RIL	10	allowzero	20	magicImpute	0.821774	0.169355	0.0294978	0.0288999
homoP8_RIL	10	allowzero	3	GBScleanR	0.74	0.216935	0.0249684	0.0230695
homoP8_RIL	10	allowzero	3	GBScleanR_noIPO	0.741452	0.212581	0.0313545	0.0243802
homoP8_RIL	10	allowzero	3	magicImpute	0.715806	0.243387	0.040472	0.0353443
homoP8_RIL	10	nonzero	0.1	GBScleanR	0.645161	0.0383871	0.113833	0.0191386
homoP8_RIL	10	nonzero	0.1	GBScleanR_noIPO	0.652258	0.0201613	0.128915	0.0139583
homoP8_RIL	10	nonzero	0.1	magicImpute	0.612984	0.0139516	0.130393	0.0125621
homoP8_RIL	10	nonzero	0.25	GBScleanR	0.781774	0.055	0.0647536	0.0198432
homoP8_RIL	10	nonzero	0.25	GBScleanR_noIPO	0.780403	0.0216935	0.0863647	0.0127803
homoP8_RIL	10	nonzero	0.25	magicImpute	0.76621	0.0191129	0.0974586	0.0128423
homoP8_RIL	10	nonzero	0.5	GBScleanR	0.858145	0.0254032	0.056949	0.0139522
homoP8_RIL	10	nonzero	0.5	GBScleanR_noIPO	0.856774	0.0148387	0.0573016	0.012279
homoP8_RIL	10	nonzero	0.5	magicImpute	0.85379	0.0120161	0.0637202	0.0110819
homoP8_RIL	10	nonzero	0.75	GBScleanR	0.872903	0.0317742	0.0382779	0.0179231
homoP8_RIL	10	nonzero	0.75	GBScleanR_noIPO	0.887903	0.013871	0.038552	0.0154651
homoP8_RIL	10	nonzero	0.75	magicImpute	0.882742	0.0120968	0.042426	0.0126406
homoP8_RIL	10	nonzero	1	GBScleanR	0.886129	0.0193548	0.0474106	0.0112843
homoP8_RIL	10	nonzero	1	GBScleanR_noIPO	0.897742	0.00983871	0.0420444	0.00956213
homoP8_RIL	10	nonzero	1	magicImpute	0.893145	0.0075	0.0508213	0.00952447
homoP8_RIL	10	nonzero	10	GBScleanR	0.974355	0.00774194	0.0110253	0.00618286
homoP8_RIL	10	nonzero	10	GBScleanR_noIPO	0.976371	0.00298387	0.0134973	0.00590362
homoP8_RIL	10	nonzero	10	magicImpute	0.975403	0.00282258	0.0156628	0.00572942
homoP8_RIL	10	nonzero	2	GBScleanR	0.91879	0.0175	0.0376564	0.0117395
homoP8_RIL	10	nonzero	2	GBScleanR_noIPO	0.928065	0.00790323	0.0351559	0.00686095
homoP8_RIL	10	nonzero	2	magicImpute	0.927016	0.00604839	0.0373153	0.00663729
homoP8_RIL	10	nonzero	20	GBScleanR	0.977823	0.00814516	0.00761704	0.00497749
homoP8_RIL	10	nonzero	20	GBScleanR_noIPO	0.981935	0.00419355	0.00985408	0.0043594
homoP8_RIL	10	nonzero	20	magicImpute	0.983548	0.00258065	0.00888985	0.00367799
homoP8_RIL	10	nonzero	3	GBScleanR	0.946452	0.0182258	0.0251105	0.0098749
homoP8_RIL	10	nonzero	3	GBScleanR_noIPO	0.945806	0.00790323	0.0329983	0.011283
homoP8_RIL	10	nonzero	3	magicImpute	0.943871	0.00806452	0.0367038	0.0106475
homoP8_RIL	100	allowzero	0.1	GBScleanR	0.450669	0.198605	0.0820343	0.038619
homoP8_RIL	100	allowzero	0.1	GBScleanR_noIPO	0.472097	0.2	0.0837131	0.0380049
homoP8_RIL	100	allowzero	0.1	magicImpute	0.451935	0.22429	0.0709208	0.0385156
homoP8_RIL	100	allowzero	0.25	GBScleanR	0.584726	0.22971	0.0585956	0.0255879
homoP8_RIL	100	allowzero	0.25	GBScleanR_noIPO	0.594919	0.223468	0.0621342	0.025147
homoP8_RIL	100	allowzero	0.25	magicImpute	0.575024	0.249621	0.0599182	0.0296339
homoP8_RIL	100	allowzero	0.5	GBScleanR	0.665137	0.224589	0.0474276	0.0250275
homoP8_RIL	100	allowzero	0.5	GBScleanR_noIPO	0.677984	0.221694	0.0468976	0.024852
homoP8_RIL	100	allowzero	0.5	magicImpute	0.661379	0.244444	0.0472277	0.0294257
homoP8_RIL	100	allowzero	0.75	GBScleanR	0.70721	0.205742	0.0421413	0.022523
homoP8_RIL	100	allowzero	0.75	GBScleanR_noIPO	0.72029	0.198306	0.0372536	0.0195429
homoP8_RIL	100	allowzero	0.75	magicImpute	0.695202	0.230637	0.0411981	0.0266554
homoP8_RIL	100	allowzero	1	GBScleanR	0.733992	0.195589	0.0401043	0.0236266
homoP8_RIL	100	allowzero	1	GBScleanR_noIPO	0.735685	0.193637	0.043825	0.0240209
homoP8_RIL	100	allowzero	1	magicImpute	0.721435	0.219887	0.0447129	0.0322731
homoP8_RIL	100	allowzero	10	GBScleanR	0.873105	0.107669	0.02195	0.0167762
homoP8_RIL	100	allowzero	10	GBScleanR_noIPO	0.870815	0.107315	0.0259648	0.0176343
homoP8_RIL	100	allowzero	10	magicImpute	0.86475	0.115444	0.0265635	0.0178242
homoP8_RIL	100	allowzero	2	GBScleanR	0.779589	0.172089	0.0332882	0.0244139
homoP8_RIL	100	allowzero	2	GBScleanR_noIPO	0.786226	0.168306	0.0336154	0.0232339
homoP8_RIL	100	allowzero	2	magicImpute	0.774685	0.185395	0.0331657	0.0235804
homoP8_RIL	100	allowzero	20	GBScleanR	0.908685	0.0764113	0.0210139	0.0160302
homoP8_RIL	100	allowzero	20	GBScleanR_noIPO	0.902887	0.0797419	0.0236393	0.016518
homoP8_RIL	100	allowzero	20	magicImpute	0.894774	0.0876452	0.0238127	0.0150171
homoP8_RIL	100	allowzero	3	GBScleanR	0.799081	0.160806	0.0316549	0.0216545
homoP8_RIL	100	allowzero	3	GBScleanR_noIPO	0.804419	0.157774	0.0313289	0.0193175
homoP8_RIL	100	allowzero	3	magicImpute	0.794379	0.171944	0.0352784	0.0255416
homoP8_RIL	100	nonzero	0.1	GBScleanR	0.591742	0.0485968	0.110302	0.0386496
homoP8_RIL	100	nonzero	0.1	GBScleanR_noIPO	0.622048	0.0291774	0.108172	0.034018
homoP8_RIL	100	nonzero	0.1	magicImpute	0.588718	0.020121	0.116998	0.0221675
homoP8_RIL	100	nonzero	0.25	GBScleanR	0.790766	0.0284113	0.0844688	0.0223828
homoP8_RIL	100	nonzero	0.25	GBScleanR_noIPO	0.809371	0.0203065	0.0827467	0.019417
homoP8_RIL	100	nonzero	0.25	magicImpute	0.797105	0.0146048	0.0873221	0.0165784
homoP8_RIL	100	nonzero	0.5	GBScleanR	0.861202	0.0190887	0.0567175	0.015515
homoP8_RIL	100	nonzero	0.5	GBScleanR_noIPO	0.875992	0.0120565	0.0565857	0.0140497
homoP8_RIL	100	nonzero	0.5	magicImpute	0.869435	0.0100161	0.0627118	0.0128276
homoP8_RIL	100	nonzero	0.75	GBScleanR	0.898218	0.0185242	0.0410433	0.0178861
homoP8_RIL	100	nonzero	0.75	GBScleanR_noIPO	0.905073	0.0109758	0.0429897	0.0145541
homoP8_RIL	100	nonzero	0.75	magicImpute	0.900903	0.00870968	0.0489679	0.01258
homoP8_RIL	100	nonzero	1	GBScleanR	0.896774	0.0188387	0.0421875	0.0117613
homoP8_RIL	100	nonzero	1	GBScleanR_noIPO	0.917056	0.0113468	0.0419097	0.0131146
homoP8_RIL	100	nonzero	1	magicImpute	0.915645	0.00848387	0.0449748	0.0115159
homoP8_RIL	100	nonzero	10	GBScleanR	0.969831	0.00868548	0.0185406	0.00934854
homoP8_RIL	100	nonzero	10	GBScleanR_noIPO	0.97254	0.0051371	0.0243594	0.00995453
homoP8_RIL	100	nonzero	10	magicImpute	0.970258	0.00464516	0.027564	0.00897453
homoP8_RIL	100	nonzero	2	GBScleanR	0.932371	0.0155323	0.0324595	0.0109873
homoP8_RIL	100	nonzero	2	GBScleanR_noIPO	0.942661	0.00730645	0.0354749	0.0101777
homoP8_RIL	100	nonzero	2	magicImpute	0.939194	0.00666129	0.0384253	0.00971559
homoP8_RIL	100	nonzero	20	GBScleanR	0.976218	0.00826613	0.0160763	0.00885926
homoP8_RIL	100	nonzero	20	GBScleanR_noIPO	0.977782	0.00466935	0.022477	0.00973989
homoP8_RIL	100	nonzero	20	magicImpute	0.976105	0.00412097	0.0263871	0.00886186
homoP8_RIL	100	nonzero	3	GBScleanR	0.949435	0.0140323	0.0244848	0.011321
homoP8_RIL	100	nonzero	3	GBScleanR_noIPO	0.954347	0.0071371	0.0306203	0.0102628
homoP8_RIL	100	nonzero	3	magicImpute	0.952532	0.00632258	0.0333588	0.0104245
homoP8_RIL	1000	allowzero	0.1	GBScleanR	0.475088	0.203498	0.094831	0.0364399
homoP8_RIL	1000	allowzero	0.1	GBScleanR_noIPO	0.499614	0.203877	0.0912495	0.0351401
homoP8_RIL	1000	allowzero	0.1	magicImpute	0.479426	0.233169	0.0841196	0.0391629
homoP8_RIL	1000	allowzero	0.25	GBScleanR	0.607468	0.199947	0.0729599	0.0312275
homoP8_RIL	1000	allowzero	0.25	GBScleanR_noIPO	0.636612	0.19043	0.0729758	0.0305992
homoP8_RIL	1000	allowzero	0.25	magicImpute	0.614519	0.21483	0.0757437	0.0385024
homoP8_RIL	1000	allowzero	0.5	GBScleanR	0.721393	0.167225	0.0596829	0.0269591
homoP8_RIL	1000	allowzero	0.5	GBScleanR_noIPO	0.731612	0.16524	0.0565594	0.0260969
homoP8_RIL	1000	allowzero	0.5	magicImpute	0.709126	0.187327	0.0580464	0.0299706
homoP8_RIL	1000	allowzero	0.75	GBScleanR	0.757485	0.15576	0.0511723	0.0258304
homoP8_RIL	1000	allowzero	0.75	GBScleanR_noIPO	0.76137	0.157317	0.0498286	0.0266411
homoP8_RIL	1000	allowzero	0.75	magicImpute	0.739776	0.177719	0.0528183	0.032403
homoP8_RIL	1000	allowzero	1	GBScleanR	0.784966	0.140008	0.04876	0.0247428
homoP8_RIL	1000	allowzero	1	GBScleanR_noIPO	0.787474	0.143952	0.0458555	0.0253102
homoP8_RIL	1000	allowzero	1	magicImpute	0.766891	0.16287	0.0488776	0.0296709
homoP8_RIL	1000	allowzero	10	GBScleanR	0.92191	0.0561153	0.0179709	0.0100746
homoP8_RIL	1000	allowzero	10	GBScleanR_noIPO	0.910502	0.0670234	0.0224547	0.012933
homoP8_RIL	1000	allowzero	10	magicImpute	0.899122	0.0778427	0.0248791	0.0142561
homoP8_RIL	1000	allowzero	2	GBScleanR	0.837881	0.111091	0.0357823	0.0180838
homoP8_RIL	1000	allowzero	2	GBScleanR_noIPO	0.83301	0.118106	0.0360111	0.0200968
homoP8_RIL	1000	allowzero	2	magicImpute	0.816748	0.134115	0.0379906	0.022821
homoP8_RIL	1000	allowzero	20	GBScleanR	0.949565	0.0347863	0.0152658	0.00924348
homoP8_RIL	1000	allowzero	20	GBScleanR_noIPO	0.935586	0.0469992	0.0213789	0.0121956
homoP8_RIL	1000	allowzero	20	magicImpute	0.926356	0.0559153	0.0218275	0.0120086
homoP8_RIL	1000	allowzero	3	GBScleanR	0.864623	0.0945298	0.0292845	0.0161978
homoP8_RIL	1000	allowzero	3	GBScleanR_noIPO	0.859735	0.100408	0.0307288	0.0173905
homoP8_RIL	1000	allowzero	3	magicImpute	0.841858	0.116763	0.0335191	0.0191266
homoP8_RIL	1000	nonzero	0.1	GBScleanR	0.605283	0.0373605	0.123369	0.033062
homoP8_RIL	1000	nonzero	0.1	GBScleanR_noIPO	0.6336	0.0306161	0.122848	0.0318066
homoP8_RIL	1000	nonzero	0.1	magicImpute	0.597306	0.020021	0.126934	0.022706
homoP8_RIL	1000	nonzero	0.25	GBScleanR	0.77951	0.0252847	0.0870348	0.0219662
homoP8_RIL	1000	nonzero	0.25	GBScleanR_noIPO	0.800776	0.0188097	0.0823539	0.0209043
homoP8_RIL	1000	nonzero	0.25	magicImpute	0.786535	0.0144661	0.0875841	0.0171515
homoP8_RIL	1000	nonzero	0.5	GBScleanR	0.853839	0.0154903	0.0683769	0.0144592
homoP8_RIL	1000	nonzero	0.5	GBScleanR_noIPO	0.871276	0.0142823	0.0604393	0.016058
homoP8_RIL	1000	nonzero	0.5	magicImpute	0.866381	0.0109137	0.0637564	0.0142357
homoP8_RIL	1000	nonzero	0.75	GBScleanR	0.889137	0.0100952	0.0562918	0.0126495
homoP8_RIL	1000	nonzero	0.75	GBScleanR_noIPO	0.902151	0.0110121	0.0496021	0.0143408
homoP8_RIL	1000	nonzero	0.75	magicImpute	0.896452	0.00934597	0.0546495	0.0126073
homoP8_RIL	1000	nonzero	1	GBScleanR	0.906503	0.0122758	0.0490982	0.0113936
homoP8_RIL	1000	nonzero	1	GBScleanR_noIPO	0.918699	0.00897661	0.044134	0.0121497
homoP8_RIL	1000	nonzero	1	magicImpute	0.914167	0.00781371	0.0481906	0.0110636
homoP8_RIL	1000	nonzero	10	GBScleanR	0.960735	0.0162806	0.0188463	0.00757072
homoP8_RIL	1000	nonzero	10	GBScleanR_noIPO	0.972542	0.00468871	0.0226846	0.00903457
homoP8_RIL	1000	nonzero	10	magicImpute	0.97109	0.00430968	0.0250508	0.00815054
homoP8_RIL	1000	nonzero	2	GBScleanR	0.930001	0.0133282	0.0366817	0.00860984
homoP8_RIL	1000	nonzero	2	GBScleanR_noIPO	0.941901	0.00698468	0.0350141	0.0105008
homoP8_RIL	1000	nonzero	2	magicImpute	0.938944	0.00625323	0.0380056	0.00948809
homoP8_RIL	1000	nonzero	20	GBScleanR	0.971227	0.0121274	0.0137608	0.00645376
homoP8_RIL	1000	nonzero	20	GBScleanR_noIPO	0.978666	0.00428226	0.0199591	0.00876428
homoP8_RIL	1000	nonzero	20	magicImpute	0.977057	0.00395403	0.022397	0.0082526
homoP8_RIL	1000	nonzero	3	GBScleanR	0.94196	0.0148548	0.0299872	0.00820488
homoP8_RIL	1000	nonzero	3	GBScleanR_noIPO	0.954025	0.00600887	0.0302467	0.00978283
homoP8_RIL	1000	nonzero	3	magicImpute	0.951066	0.00553871	0.0339802	0.00925504

## Sheet: Supplementary Data 5
Tool	chr	Concordance_rate	Recombination_rate	Missing_rate	Distortion
GBScleanR	1	0.909496	1.99016	0.050166	36.3197
magicImpute	1	0.86276	2.37761	0.0831288	34.5608
LB-Impute	1	0.886499	3.27675	0.0479081	34.9888
GBScleanR	2	0.918797	1.78721	0.0661553	8.82901
magicImpute	2	0.882707	2.30135	0.130693	11.8854
LB-Impute	2	0.855639	3.24477	0.056014	12.1317
GBScleanR	3	0.892132	1.77983	0.0583951	2.0488
magicImpute	3	0.854061	2	0.0991609	3.90833
LB-Impute	3	0.879442	2.7048	0.0483017	5.33844
GBScleanR	4	0.910515	1.39975	0.0624806	18.0066
magicImpute	4	0.86689	1.83641	0.105261	18.5465
LB-Impute	4	0.893736	2.68389	0.05358	18.3119
GBScleanR	5	0.927461	1.49323	0.0609919	14.7629
magicImpute	5	0.91019	1.69004	0.0836019	12.1954
LB-Impute	5	0.92228	2.3075	0.0493172	12.885
GBScleanR	6	0.904564	1.55474	0.067998	4.85702
magicImpute	6	0.879668	1.91144	0.101462	4.74874
LB-Impute	6	0.875519	2.61747	0.0564813	6.43229
GBScleanR	7	0.85558	1.34809	0.109937	21.4852
magicImpute	7	0.750547	2.12546	0.18858	38.2327
LB-Impute	7	0.7593	3.13776	0.09341	37.41
GBScleanR	8	0.898396	1.37269	0.0881396	4.25823
magicImpute	8	0.772727	2.12792	0.161988	7.33129
LB-Impute	8	0.820856	3.13284	0.0764596	8.60738
GBScleanR	9	0.868687	1.02337	0.0971963	4.84941
magicImpute	9	0.808081	1.68512	0.161009	15.575
LB-Impute	9	0.80303	2.4305	0.0870857	15.8516
GBScleanR	10	0.857724	1.05904	0.064189	3.09028
magicImpute	10	0.743902	1.2829	0.128437	3.62496
LB-Impute	10	0.780488	2.00861	0.0665864	6.02324
GBScleanR	11	0.766234	1.5326	0.103651	13.6502
magicImpute	11	0.753247	2.246	0.15042	16.9916
LB-Impute	11	0.818182	3.14637	0.074067	18.1435
GBScleanR	12	0.830357	1.08979	0.110189	22.3267
magicImpute	12	0.767857	1.62977	0.175866	21.3789
LB-Impute	12	0.767857	2.47847	0.078738	22.743

## Sheet: Supplementary Data 6
	Total			Double crossover
Segment length	GBScleanR	magicImpute	LB-Impute	GBScleanR	magicImpute	LB-Impute
(0, 1]	116	528	1957	14	194	845
(1, 2]	430	1458	3787	40	477	1259
(2, 3]	496	1269	2355	61	395	778
(3, 4]	430	920	1465	47	204	416
(4, 5]	357	679	1123	40	147	313
(5, 6]	313	584	919	30	113	261
(6, 7]	290	472	755	33	109	196
(7, 8]	266	414	586	49	99	172
(8, 9]	256	384	577	39	82	139
(9, 10]	209	342	502	24	58	120
(10, 11]	216	326	439	31	63	114
(11, 12]	217	253	385	35	44	85
(12, 13]	260	320	378	63	78	93
(13, 14]	225	279	314	40	53	70
(14, 15]	230	252	322	29	45	75
(15, 16]	218	244	249	45	61	57
(16, 17]	228	227	261	43	54	63
(17, 18]	213	222	272	51	54	79
(18, 19]	207	210	227	44	50	58
(19, 20]	163	171	189	44	43	54
(20, 21]	155	141	147	33	27	39
(21, 22]	135	125	130	32	35	34
(22, 23]	105	114	114	27	34	39
(23, 24]	100	94	94	27	26	29
(24, 25]	90	89	105	27	25	32
(25, 26]	72	65	68	20	20	20
(26, 27]	45	49	49	12	12	14
(27, 28]	36	34	39	12	9	8
(28, 29]	33	29	31	9	6	11
(29, 30]	20	27	25	6	11	5
(30, 31]	18	25	23	8	12	9
(31, 32]	20	22	18	8	9	9
(32, 33]	12	9	11	4	5	3
(33, 34]	11	17	15	2	5	5
(34, 35]	10	6	10	4	3	4
(35, 36]	5	8	7	2	3	3
(36, 37]	7	7	5	1	1	2
(37, 38]	1	2	1	1	1	0
(38, 39]	3	4	2	2	3	1
(39, 40]	5	6	6	1	2	3
(40, 41]	1	0	2	0	0	1
(41, 42]	0	0	0	0	0	0
(42, 43]	0	0	0	0	0	0

## Sheet: Supplementary Data 7
Tool	Setting	chr	Concordance_rate	Recombination_rate	Missing_rate	Distortion
GBScleanR	withIPO	1	0.909496	1.99016	0.050166	36.3197
GBScleanR	noIPO	1	0.862018	2.34194	0.0766368	34.9093
GBScleanR	fixMismap	1	0.897626	2.123	0.0662884	41.4089
GBScleanR	fixBias	1	0.845697	2.34563	0.0739897	33.5796
GBScleanR	withIPO	2	0.918797	1.78721	0.0661553	8.82901
GBScleanR	noIPO	2	0.864662	2.34686	0.110385	14.2264
GBScleanR	fixMismap	2	0.911278	1.92005	0.0800401	10.8666
GBScleanR	fixBias	2	0.834586	2.3198	0.112271	23.9517
GBScleanR	withIPO	3	0.892132	1.77983	0.0583951	2.0488
GBScleanR	noIPO	3	0.859137	2.0123	0.0808423	4.19901
GBScleanR	fixMismap	3	0.885787	1.85855	0.0741369	3.85377
GBScleanR	fixBias	3	0.852792	2.00492	0.0737691	6.33021
GBScleanR	withIPO	4	0.910515	1.39975	0.0624806	18.0066
GBScleanR	noIPO	4	0.857942	1.80689	0.091377	18.669
GBScleanR	fixMismap	4	0.902685	1.57073	0.0774807	31.4995
GBScleanR	fixBias	4	0.838926	1.81058	0.0891216	18.0952
GBScleanR	withIPO	5	0.927461	1.49323	0.0609919	14.7629
GBScleanR	noIPO	5	0.917098	1.67036	0.0764792	13.8719
GBScleanR	fixMismap	5	0.901554	1.67774	0.0789303	15.8864
GBScleanR	fixBias	5	0.915371	1.60763	0.0644814	16.526
GBScleanR	withIPO	6	0.904564	1.55474	0.067998	4.85702
GBScleanR	noIPO	6	0.885892	1.85363	0.0898588	5.3312
GBScleanR	fixMismap	6	0.89834	1.64207	0.0787861	5.65964
GBScleanR	fixBias	6	0.873444	1.83887	0.0847377	10.1744
GBScleanR	withIPO	7	0.85558	1.34809	0.109937	21.4852
GBScleanR	noIPO	7	0.722101	2.12792	0.168512	54.5153
GBScleanR	fixMismap	7	0.840263	1.68512	0.150518	24.0066
GBScleanR	fixBias	7	0.689278	2.06273	0.163487	97.4071
GBScleanR	withIPO	8	0.898396	1.37269	0.0881396	4.25823
GBScleanR	noIPO	8	0.743316	2.06519	0.144842	10.5739
GBScleanR	fixMismap	8	0.855615	1.66667	0.119045	22.6899
GBScleanR	fixBias	8	0.660428	2.06888	0.160825	50.6093
GBScleanR	withIPO	9	0.868687	1.02337	0.0971963	4.84941
GBScleanR	noIPO	9	0.792929	1.68635	0.145961	17.4033
GBScleanR	fixMismap	9	0.878788	1.2337	0.118018	11.1895
GBScleanR	fixBias	9	0.732323	1.53629	0.149377	40.6277
GBScleanR	withIPO	10	0.857724	1.05904	0.064189	3.09028
GBScleanR	noIPO	10	0.739837	1.27798	0.108256	5.29353
GBScleanR	fixMismap	10	0.833333	1.21771	0.106646	6.12391
GBScleanR	fixBias	10	0.715447	1.27429	0.102246	12.0857
GBScleanR	withIPO	11	0.766234	1.5326	0.103651	13.6502
GBScleanR	noIPO	11	0.779221	2.18819	0.134908	21.6086
GBScleanR	fixMismap	11	0.800866	1.97294	0.122951	17.6082
GBScleanR	fixBias	11	0.692641	1.88315	0.128384	30.0723
GBScleanR	withIPO	12	0.830357	1.08979	0.110189	22.3267
GBScleanR	noIPO	12	0.767857	1.54613	0.159041	23.6005
GBScleanR	fixMismap	12	0.803571	1.32595	0.143456	26.4619
GBScleanR	fixBias	12	0.776786	1.41574	0.145129	34.2357
